# Supplementary material for: Divergence in cis-regulatory sequences surrounding the opsin gene arrays of African cichlid fishes
Source: BMC Evol Biol. 2011 May 9;11:120. doi: 10.1186/1471-2148-11-120 (PMC3116502; doi:10.1186/1471-2148-11-120)
Supplement: Additional file 5 — FASTA file of 20 conserved non-coding elements (CNEs), promoter sequences, 3-UTRs, and seven non-opsin promoters from O. niloticus and M. zebra (80 sequences total). [file 1471-2148-11-120-S5.FAS]

# O'Quin et al.
# Additional file 5

>Oreochromis_niloticus_CNE.1
TCTAATCTGACTGTATGACGATGTTTTGAGGATTTGGAGGATTGAGGAGGATCACCTGGTCAGGTAAATCTGAAATATCCGGATTACATAGGAAGTCGAACACACGGAAAAACAAAAGACTCTTATTGGATTTAGATCCGTCAGCCACCTGCTGCTGC
>Metriaclima_zebra_CNE.1
TCTAATCTGACTGTGTGACGATGTTTTAAGGATTTGGAGGATTGAGGAGGATCACCTGGTCAGGTAAATCTGAAATATCCGGATTACATCGGAAGTTGAGCACACGGAAAAACAAAAGACTCTTATTGGATTTAGATCCGTCAGCCACCTGCTGCTGC

>Oreochromis_niloticus_CNE.2
TGTCCATGTTTCTCATACATGTGCTCACCTGGATGAGTACAGCAGACTGTGCAAGGTCAGTGGTGCTCAGATGCCAGTAATTGTTTACACTCATTAAGAGTCTTAGATAATGGCAGGAGAGCTGATCTTTCAAACCCTAAAGAGATCATGATGTCACTCAAGTGACATGGATCAAGGATTATAACAGCGGGATTTTGAGAAGGGATTTTTCTTCCTCCCACCACTGCAGCAGGCTGTCTG
>Metriaclima_zebra_CNE.2
TGTCCATGTTTCTCATACATGTGCTCACCTGGATGAGTACAGCAGACTGAGAAAGGTCAGTGGTGCTCAGATGCCAGTAATTGTTTACACTCATTAAGAGTCTTAGATAATGGCAGGAGAGCTGAGCTTTCAAACCCTAAAGAGATCATGATGCCACTCAAGTGACACGGATCAAGGATTTTGAGCGGGATTTTGAGAAGGGATTTTTTTTCCCTCCCACCACTACAGCAGGCTGTCTG

>Oreochromis_niloticus_CNE.3
CTGGACAGATCACTAATCTGTTGCAGGGCTAACACAGAGAGACAGACAACCATTTACCTCACTTCATGTTATTGTCCCAAGTAAAGAATCTATGGTAAATAATTCTGGACCTCTCATATGCTAAATTTCGAGAGGATGGATTGGTGGGTTTGCATGGTAGTCTGAAGCTGGATGGCATGCCACCTGGTGGAGACTGATATTATTTCTTTATTGCTGGCAGAAACTCATTACAATGGCATTGCCCAAAATAAAATGCCTAATAAGGAAATGACGGCAGTCTAGGGAGCCATTTCAAAGTAGGATACTTCTTTTTATGTTCTCAATGCTTTTATTATTTAGGGGTCAAAAC
>Metriaclima_zebra_CNE.3
CTGGACAGATCACTAATGTGTTGCAGGGCAAACACAGAGAGACAGACAACCATTTACCTCACTTCATGTTATTGTCCCAAGTAAAGAATCTAGGGGTAGAAGACATCTACGGCAAATAATTCTGGACCTCTCATACGCTAAATTTCGAGAGGATGAATTGGTGGGTTTGTATGGTAGTCTGAAGCTGGATGGCATGCCACCTGGTGGAGACTGATATTATTTCTTTATTGCTGGCAGAAGCTCATTACAATGGCATTGCCCCAAATAAAATGCCTCATAAGGAAATGACAGCAGTCTAGGGAGCAAAGTAGTACTTTTTTTTTATGTTCTCAATGCTTTTATTATTTAAGGTCCAAAAC

>Oreochromis_niloticus_CNE.4
TGTCATATATGTAAAGTATTTACAGTATTAAAACAATTATATATTTCTGAAATCGAGCTGAATTTGTGAATAGTCTTTTGTTATAGTGTTTCTATGTGGAAAAAAAATCGTCATTCACAGTTACAGGTTTGACCTGTAAGTCCACAGTCTATATTTGTAATTTTGTTGATATTTAATATATTTAAATTCCTGGAGAATCAATAGGAAAACACTGTTAAATTACACTGTTTTTTGTTGTTG
>Metriaclima_zebra_CNE.4
TGTCATATATGTACAGTATTTACAGCATTAAAACAATTATATATTTCTGAAATCGAGCTGAATTTGTGAATAGTCTTTCTTTTATAGTGTTTCTATGTGGGAAAAAAATCGTCATTCACAGTTACAGGTTTGACYTGTAAGTCCACAGTCTATATTTGTAATTTTGTTGATATTTAATATATTTAAATTCCTGGAGARTYAATAGGAAAACACTGTTAAATTACACWGTTTTTTGTTGTTG

>Oreochromis_niloticus_CNE.5
CACCCTGAAGCCCAACAACAAGGTGACCAGGATGGTGGTGATCTTTGTGCTGGGCTTCCTGACATGATACATCCCGGCTTCGCTTTTGTACTTGTGAACAACCACCGTCAGTCTTTTGATTTGAGATTAGCTTCTATGGTGTCTGTCTTTTCCAAGATCCCCTGCAGTCTTTAACCTAGTTGTCTATGTTGTCCTTGATAAACAGGT
>Metriaclima_zebra_CNE.5
CACCCTGAAGCCCAACAACAAGGTGACCAGGATGGTGTTGATCTTTGTGCTGGGCTTCCTGACATGATACATCCCAGCTTTGCTTTTGTACTTGTGAACAACCACCATCAGTCTTTTGATTTGAGATTTGCTTCTATAGTGTCTGTCTTTTCCAAGATCCCCTGCAGTCTTTAACCTAGTTGTCCATGTTGTCCTTGATAAACAGAT

>Oreochromis_niloticus_CNE.6
ACTGATTTATTTATTTATTTAAATAAAATGCATGACTATAGATCAAAGCTAAAAAAAAAAAAAAAGAAGCTAAAGCTAAATATATTTTAATGTAAAGTGAGATGTTTTAGTGTTTTATTGTTACTTTTGCTAAAGCAATAGTTCTAAAACACTCCACCAGCACTCGTCATTTCCAGCTAACTGTAAATATTTACATGTAGATGAAAACTACAGAAAGGAAGTGTGCAGCAAAATGTAAGCCACTTGTGTGACAGTGATGAACAGACAGTGCTGTTCTTTGTGATTTCAAAGACCCTAACT
>Metriaclima_zebra_CNE.6
NNNNN

>Oreochromis_niloticus_CNE.7
GCAGTCATTTCCTGTCACTGCAAGTTAATGACTGGAAATTACCTAAGACAGCGAATGAATAAACCAGACCTCTTAGTGACTATGGTTATGGAGATACCAGTCGATAGTCGGGAGCAGATCTGAGTTCTGCTAGTAGTGAACTTTTGACAAACACGAATAGTTCAGAACTAGCGGAATTCCAGACCTACCCTCGAAACATCACGCCATCACGTGGAAAAAGCAGCCAGAGTAAAACAAAACCAAAAAGCCCTTTACCTAGCATCATCTCTACCTCCCAGGTGATATGTAGATTTACATTAAGAGATAGATCCCTAGTTAACTTCACATTTTAGAAATGTCTTTGTTTAACCCACTGTTGCTTCCTAATCTAAGGTGGAAAATTTTAGCAAGTGCTAGCATGAAGAGAGACACAGTTGGAAATACAAAAGTGGAAAAATATAAAGAAAATTTATAACTCCCTCCAGTTTTAGGGTCCATCCTTTTCCTGGTGTAAAGTCCTTGTCCGAGGAAGGGTTCTTATCAAATCTGCATGTCTGCTACCTCGTGCAAGAAGTGGACTCAACAAAAGTGCAGAGTTAGGGATTAAGGTAAACCACTACAGCAGCTTTGAGGACCCTCAGCTTTCCCCTGAAATGAACCGTTGTTCCGGAGAGATTAAAGTGTTACGGAGCGAGCATGCCAAAAGTAATTACTCTGTGTTAATCTGTTTTGTGGAGGAACCTGAGTTGTCCGTATAATCTGCTTTGGCCTGCTTGGAGATGAGAAACCTTTGCTCACTTTTCACTGTGTCAAATAGGTTAGACATTCACGGCTAAGACAGGAGAAGGTGGTGCAACACAGCTGCAGTCCTTGCAACGTCTTCAGCTAGGAACACTGGTGCAG
>Metriaclima_zebra_CNE.7
GCAGTCATTTCCTGTCACTGCAAGTTAATGACTGGAAATTACCTAAGACAGTGAATGAATAAACCAGACCTCTTAGTGACTATGGTCATGGAGATACCAGTCGATAGTCGGGAGCAGATCTGAGTTCTGCTAGTAGTGAACTTTTGACAAACACGAATAGTTCAGAACTAGCGGAATTCCAGACCTACCCTCGAAACATCTCGCTGTGACGTGGGAAAAACAGCCAGAGTAAAACAAAACCAAAAAGCCCTTTACCTAGCATCATCTCTACCTCTCAGGTGATATGTAAATTTACATTAAGAGATAGATCCCTACTTAACTTCACATTTTAGAAATGTCTTTGTTTAACCCACTGTTGCTTCCTAATCTAAGGTGGAAAATTTTAGCAAGTGCTAACATGAAGAGAGACACAGTTGGAAATACAAAAGTAGAAAAATATAAAGAAAATTTACAACTCCCTCCAGTTTTGGGGTCCATCCTTTTCCTGGTGTAAAGTCCTTGTCCGAGGAAGGGTTCTTATCAAATCTGCATGTCTGCTACCTGTGCAAGAAGTGGACTCAACAAAACTGCAGAGTTAGGGATTAAGGTAAACCACTACAGCAGCTTTGAGGACCCTTAGCTTTTCCCCTCGAAATAGAACTGCTGTTCCGGAGAGATTAAAGTGTTTACGGAGCGAGCATGCCAAAAGTAATTACTCTGTGTTAATCTGTTTTGTGGAGGAACCTGAGTTGTCCGTATAATCTGCTTTGGCCTGCTTGGAGATGAGAAATCTTCGCTCACTTTTCACTGTGTCAAATAGGTTAGACATTCACGGCTAAGACAGGAGAAGGTGGTGCAACACAGCTGCTGTCCTTGCAACGTCCTCAGCTAGGAACACTGGTGCAG

>Oreochromis_niloticus_CNE.8
TTATAGCAGTGAGCTAGTGTCAGATTTCCTTCTTACACACTCATGTAAAGTTAAATGTTTGCGTGACTATGGCTGAAAAAGTTTATAAGTTTATATATAAGTTAACATCTTTAGAGCCATCCAGGAGCCTTTCACCTCCTCCTGTCCTACATGGAGTTTTTAACTAATGTTGGCCTGTGAGGCGAGTGGACTTGAGGAGTGCACTGATACACCAGATTAAACCATTATGCCAGCTTTGGTAAATCTCACCCCTTCCCTCAAGCGAACTGTCAATCCGGAGAGATTAAAAGGTTCCAGAGTAAACTTGCCAGACGTGAAGGGTTACGGAGTAAACAGGTCAGACATCAGAGGCCAACCTAAGGCGTTCCACTAATCTGATTTGTGAGGACATGAGAAATTGTCACCTTTATTATCAGAGGCACTCACACTACCAGCACATCAAGAAACAGCTACAAGAGCAACAGTGTCCTCTGATGCCTTGGGTAAAATCTGAACATGCTAAAACAAATACAAATGTAGCATTCAACATGTTATACTATATTAAACACCTGATGCAAAGTCTGGCACAGGACTGTACCCTTTAATGCTACAGATGTTGGGAGAATACAATTTAACTCACATTAATCTGAACCAGAGGTTCCCAAAGTGTGGGGCCCGCCCCCTAGGGGGGGCGCAGAGCAATTGCAGAGGGGGCACAGTATGAAAAGAAAAAAGAAAAGAAAAGAATGCTTGGACACTGCTAGCATAATGGACAGGTTTTTGACGGGGCAGTGGACACT
>Metriaclima_zebra_CNE.8
GTATAGCAGTGAGCTAGTGTCAGATTTCCTTCTTACACGCCCATGTAAAGTTAAACATTTGCGTGACTATGCCTGAAAAAGTTTATACCAAGAAAAAAAAAAAGGTTTTTCAATATCTGTCAATTACACGTGCACACAAATCTGATAAAAATAAATACTAGATGTGACATTAAGATGAAGCTATTCACAAGAGAGTAATATTTGGTACACAGATGCAGAACAAAATCACATTTTGCTCACCTAGTTAAGGAAGTTCACACTAACAGCTTGTCTACATTCACATTAAAAACAAAAAGTGGAAAAGTTAACATCTTTAGAGTCATCCAGGAGCCTTTCACCTCCTCCTCTCCTACATGGAGTTCTTAACTAATGTTGACCTGTGAGGCAAGTGGACTTGAGGAGTGCACTGATTAAACCATTATGCCAGCTTTGGTAAATCTCACCCTTTCCCTCAAGCGAACTGTCAATCCGGAGAGATTAAAAGGTTCCAGAGCAAACTTGCCAGACGTGAAGGGTTACGGAGTAAACAGGTCAGACATCAGATGCCAACGTGAGGCGTTCCTGCTAATCTGATTTGTGAGGATGTGAGAAATTGTCACCTTCATTATCACGGCACTCACACTACCAGAACATCAAGAAACAGCTGCAAGAGCAACAGTGTCCTCTGATGCCTTGGGTAAAATCTGAACATGCTAAAACAAATACAAATGTGGCATTTAACATGTTATACTATATTAAACACCTGATCCAAAGTCTGGCACAGGACTGTACCCTTTAATGCTACAGATGTTGGGAGAAT

>Oreochromis_niloticus_CNE.9
GCTTTTATTTCGACATTTAACCGGATGTTGTTGTTGACGTCATCGTGTGCGCATGTCCACCTCTTTGGGATGCCGTACACGTGAAGTCTGAGAAGAGCAAGGCCAGGGTGAAGTTATGTCCAAAGCTAGTAGGTATCCATCGGTTTTTAGTTGAAACTATTGACTCACTTAATACGTGACATGACATTTAAACGTCTTCGTTTTGTATTTTTTGCATTTAACAGAACAGAAACGAGCCAAACGACTCGGCTTCAGTGGGAAGTTTAAGGTGAGTACTACAAGGCTAATGTTATCTGTCGCTAACTTATAATGC
>Metriaclima_zebra_CNE.9
GCTTTTATTTCGACATTTAACCGGATGTTGTTGTTGACGTCATCGTGTGCGCATGTCCACCTCTTTGGGAAGCAGTACACGTGAAGTCTGAGAAGAGCAAGGCTAGGGTGAAGTTATGTCTAAAGCTAGTAGGTATCCATCAGTTTATAGCTGAAAGTATTGACTCACTGAATGCGTGAAATGACATTTAAACGTCTTCGTTTTGTATTTTTTGCATTTAACAGAACAGAAACGAGCCAAACGACTCGGGTTCAGTGCGAAGTTTAAGGTGAGTGCTACAAAGCTAATGTTATCTGTCGCTAACTTTTAGCCC

>Oreochromis_niloticus_CNE.10
TTCATTAGCTTAAGGACCTTCAGGAGAAGCAGAAATTGTCTAGAGAACGAGAGCTTATGAAGAGGAGAAATTTGCAAACCTTCCAGAATGACATCCTTCAGCGACAAAGGGAGTTTGAGCAGAGGGT
>Metriaclima_zebra_CNE.10
TACATTAGCTTCAGGACCTTCAGGAGAAGCAGAAATTGTCTCGAGAACGAGAGCTTATGAAGAGGAGAAATTTGCAAACCTTCCAGAATGACATCCTTCAGCGACAAAGGGAGTTTGAGCAGAGGGT

>Oreochromis_niloticus_CNE.11
TCACCAAATGTGCAAGTGTTCGGATTGTATGAAGCTTGACTACCTGGAAGAAACCCATACAGGCATGTGGAGAACAGGTAAACTCCAACCGATTTGGTTCAAACCCAGAACCTTCTTGCTGCGA
>Metriaclima_zebra_CNE.11
TCACCAAATGTGCAAGTGTTCGGATTGTATGAAGCTTGACTACCTGGAAGAAACCCATACAGGCACGTGGAGAACAGGCCAAATCCAGCCGATTTGGTTCAAACCCAGAACCTTCTTGCTGCGA

>Oreochromis_niloticus_CNE.12
TTTGTGCAATATATCTAAAATTAGAAACATCCTGTCTTGCAGTGATGCCAAAACCTAGTTCATTCATTCATTACTTCTAGGCTGGACAATTGCAATTCATTAGTATCAGTTTTTTTCTGAAAGTTCCCTAGAAATCATCCTGTTAATCAAAAATACTATAACGAGTACTAACATGGGGAAGAAGGAGAGATCATATTTCTTCAACACTGACTTCTCTTCATTGGCTCCCTGTTAAACCCAGAATTG
>Metriaclima_zebra_CNE.12
TTTGTGCAATATATCTAAAATTAAGAAACATCCTGTCTTGCAGTGATGCCAAAACCTAGTTCATTCATTCATTACTTCTAGGCTGGACAATTGTAATTCTTTAGTATCTGTTTTTTTCTGAAAGTTCCCTGGAAATCATCCTATTAGTACAAAAAATACTATAACAAGTACTAACATGGGGAAGAAGGAGAGATCATTTTTCTTCAACACTGGCATCTCTTCATTGGCTCCCTGTTAAACCCAGAATTG

>Oreochromis_niloticus_CNE.13
TATTAGGGATTCGTCTTCAATATTTAATGAGGTAATGGACTTTTGACACACTAATGAACTAATGAAGTAAGCTTACTTTTCTCATCAAAGACTGGACCCTCTTGTAAAGGGATTACCTCAGGTGCTCCCAAACTTTGTTCATTACACTGACTCCAGCCTGTAATCTAGTTAATTCAATTGGTATTAAGGTTCACATAGTGCAAAGGAGTCAAAA
>Metriaclima_zebra_CNE.13
TATTAGGGATTGGTCTTCAATATTTAATGAGGTAATGGACTTTTGACACACTAATTAACTAATGAAGTAAGCTCACTTTTCTCATCAAAGACTGGACCCTCTTGTAAAGGGATTACCTCATGTGCTCCCAAACTTTGTTCATTACACTGACTCCAGCCTGTAATCTAGTTAATTCAACTGGTATTAAGGTTCACATAGTGCAAAGGAGTCAAAA

>Oreochromis_niloticus_CNE.14
TTTCTTTCCTGATAAAAGGAAGTTTTTCCTTCCCACTGTCTCAAAGTGCTTGCTCATAGGGGATTGTTTGATTGTCGGTAATTTCCCAGAATGCTGCAAGGATCGTTGCTATAGTTGAACTGGTTATTGCGGTAAATACACATTATTATAATTTAAATGAGGTAAAAGTGCAAAATATAGTTGGACTACTTCACTGTGTGTGAGATACTGTGATAAATAAGTAATAAGAGCTGTACATTTATGTCAGTTTTCAGGTAAATATAAACCATGAGTATTTACATTCCCTATCATATACAGCGCCCGCATTGTTTCCCCCCGCAATGCAGGAACTCAATATTTCACAACTAACTTTTTTTTTTTTTTTTTTTTCTGGAAAAACTGTCACTTTTCTTATTGTATATGCTGGTAAAGGTACATTCAAAGATTTGCCCTCTGGAGGGCGCTCCAGATCTGTATTTAAACCTTGCTGCTTCAACATTTGTGTGTTTAACTGCAGTGATGGATCTGAATGGTCCTCAGCAGTGCTTTATAGCCACATTCATATAGCTCTGCATCTATTCTGTGTTTCACTTTTTATCTCGCTACATAAATAATGATAATATTGCATCCACAAAAATCCAATATAGTAGGCAACAGGCCTGCATACAGCACATGCATAGAAAATATGCACGACACAGGTTTGTAAACATGCCTAAAGTCTTCTACTTCTGTCCTTACCTCATTTTTAAAAAACGTTTTAACCCCCCAAAATGACACTTTTCCATTGTGCTGCAAATGAATCTGAAATAAAACAATGATAGATTCAATATCAGTTCATCTTCAGTTGGCAATCCTATCATTGCCATAATGCTGTTAACCAACCATACATGATCATGAAATTACACTGTTAATTATTTGGTGTGCACACTGCTGACCACCAGATGGCGCTTCAACCGCAAATGTAAACAACCCACACTAAAGGTGAAAGCATATGTGCAGTAGGTTCCCACAGAAGACATA
>Metriaclima_zebra_CNE.14
TTTCTTTCCTGATAAAAGGAAGTTTTTCCTTCCCACTGTCTCAAAGTGCTTGCTCATAGGGGATTGTTTGATTGTTGGTAATTTCCCAGAATGATGCAGGGACCGTTGCTATAATTTAACTGGTTATTGCTGTAAATACACATTATTATAATTTAAATGAGGTAATAGCGCAAAATATAGTTGGGCTACTTCACTGTGTGTGAGATACTGTGATAAATAAGTAATAAGAGCTGTACATTTATGGCAGTTTTCAGGTAAATATAAACCTTGAGTATTTACATTCCCCATCATATACAGCACCCGCGTTGTTTCCCCCCCACAATGCTGGAACTCAATATTTCACAAATAACTTTTATTTTTTCCCTTTTTCTGGAAAAACAGTGTCACTTTTCTTATTGTATATACTGGTAGAGGTACATTTAAAGATTTGCCCTCTGGAGGGCGCTCCAGATCTGTATTTAAACCTTGCTGCTTCAACATTTGTGTGTTTAACTGCAGTGATAGATCTGAATGGTCTCAGCAGAGCTTTGTAGCCACATTGATATAGCTCTGCATCTATTCTGTGTTTCTACTTTTTATCTCGCTACATAAATAATGATAATATTGCATCCACAAAAGTCCAATATAATAGGCAACAGGCCTTCATACAGCACATGCTTAGAAAATATGCACCACACAGGTTTGTAAACATGCCTAAAGTCTTCTACTTCTGTCCTTCCCTCATTTTAAAAATAGTTTTAACTCCCCAAAATGACACTTTTCCATTGCTGCAAATGAATTTGAAATAAAACAATGATAGATTCAATATCAGTTCATCTTCAGCTGGCAATCCTATCATTGCCATAATGCTGTTAACCAACCATACATGTATTTTGTACGTGCTTTGTCTCTAGGGGCCACCGTACTGAGCATGAAATAACACTGTTAATTATTTGTAATTATTTATATTTATATTTATATTTCTTCATACATTCTTATATAGTTCTATATTGTGTATTGTGTATTTTGTTGTACAGTTATTTTATTTTCAACTTTAATTTATATATTTTATCTTATTCTTCCCAGTTAAATTTACCCTTCATTCTAATTTGTGTTGTACAGTTATTTCATTTTTAACCTTAATTTATATTTTATTCCTTCCTAGTTAAATTTACCCTTTTTAATTTTTCATATTTATTTCCTATCTTATTCATAGCCTTTCCTTTTTTGTTTTCTTTAGGTCACGAGCAGTTGTCCAAGCATTTCACTACATATCGTACTGTGTATGACTGTGTACGTGACAAATAAAATTTGAATTTGAATTTGAATTTGGTGTGCACACTGCTGACCACCAGGTGGCGCAAATGTAAACAACCCACACTAAAGGTGAAACCATATGTGCAGTAGGTTCCCACAGAAGACGTA

>Oreochromis_niloticus_CNE.15
TGATGTTTCAGACCAGTGGAGCTTGTGTTCGACTGTGGTAATCACTTTTGAAGACTTTGTGAATTGAAGGAGACAGGTGTCACCTCTAACATCCACCCTGTCTCACAGACAACCTACTCAACATCTCTGAATTACGTACAAGGTGTGAATCCAATTTGTAGGGATTGAGGATTAGAAAGGGACAAACCCCTCCGGTTTAACAGCTTGGTGACAATTTTTGGAAGCTAAGCGGATAAACACAAGCTCCTTGGTCTGGAAATCCCACTAGAGGAATTGGCATACTTATGAAAACTGGGTGACAGATGGTTTCCTGTTTATCTATCCAGAGCATCCTCATAACTTTTAATATTGTTTCATGTAGTATCAACAGTTAAAGAAACGTGATTTGCTTGGGTGAGGATTATTATTGTGTTACTTGAAATTTAGTC
>Metriaclima_zebra_CNE.15
TGCCCTGAGAAACCAGTGGAGCTTGTATTTGACTGTGGTAATCACTTTTGAAGACTTTGTGAATTGAAGGAGACAGGTGTCACCTCTAACATCCACCCTGACTCACAGGCAACCTACTCAACATCACTGAATTACGTACAAGGTGTGAATCCAATTTGTAGGGATTGAGGATTAGAAAGGGACAAACCCCTCCGGTTTAACAGCTTGGTGACAATTTTTGGTACGCTAAGCGGATAAACACAAGCTCCTTGGTCTGGAATCCCACTAGAGGAATTGGCATACTTATGAAAACTGGGTGACAGATGGTTTCCTGTTTTTCTATCCAGAGCATCCCCATAACTTTTAATATTGTTTCATCTAGTATGAACAGTTAAAGAAACATGATTTGCTTGGGTGAGGTTTATTATTGTGCTACTTGAAATTTAGTC

>Oreochromis_niloticus_CNE.16
AAGCACCTTGAGGCAACTGTTATGATTTTGAGCTATATAAATAAAACTGAATTGAATTGAATTGCACCATCATGCTGCCAAATGTGTCACTAGGGCATGTGAAAAGGCCCTTTCCACTGTGACATTGGAAGTGCTTTTCCTTCCAGTGACAGAAAAAGGTGTTTTGCTGATGGGTTTAATGT
>Metriaclima_zebra_CNE.16
AAGCACCTTGAGGCAACTGTTGTGATTTCGAGCTATATAAATGAAACAGAATTGAATTGAATTGCACCATCATGCTGCCAAATGTGTCACTAGGGCATGTGAAAAGGCCCTTTCCATTTTGACACTGGTTTCCTCAGCAATGCTTGTTCTTCCAGTGACAGAAAAGGTAGTTCTGCTGATGGGTTTAGTGT

>Oreochromis_niloticus_CNE.17
TTCTGTTTTGTGGGCAGAAAGTGAAGTCTTACCCATCACATTGTCGACCATCAGCATGCACTTACCCGAATAAAAAAAATCAGAAAGAAAGAAAAAGAAAGGCAAGTAATACATAAACCAGCCTGCTTGTTCATCAGCAAACAGATAACAGGACTGTGCACTGTTAACCTCTAAAGGTGATGATGGCACCGAAGGGAGATTCAATGCAGTGAAAGTGGCATATGGTGTCCAAAGTACTAGACGCACATCATGACGCACACACATCTCACTTCCCTAACAGTCTTCTGGCTGTAATCCTGTTACTGGGCTGC
>Metriaclima_zebra_CNE.17
TTCTGTTTTGTGGGCAGAAAGTGAAGTCTTACCCATCACCTTGTCGACCACCAACATGCACTTACCCAAATAAAAAACAATCGGCTCAGAAAGAAAAAGAAAGACAAATAATACATAAACCAACCTGCTTGTTCATCAGCACACAGATAACAGGACTGTGCACTGTTAACCTCTAAAGGTGATGATGGCACCGAAGGGAGATTCAATGCAGTGAAAGTGGCATATGGTATCCAAAGTACTAGACGCACATCATGACGCACACACATCTCACTTCCCTAACAGTCTTCTGGCTGTAATCCTGTTACTGGGCTGC

>Oreochromis_niloticus_CNE.18
AAATGTGGTTATTGTAGTTATTATAGGGTATTTGCCAAATGCATAATGACTGTGTTATTAATTAAACCAGAACTAACAAAACTAACTTGAAAATTATGGATTTAAAATGAAAAGCTTTGGGCTTTCTGTCTTTGTCATACCAATTTTAATTTGACATGTTTTGTTTAGAGTTACTAGCATTCATGTAATTACTATAGTTTTATTTATTTATTTATTTTTTTGTTAAATTCATTCTTGGGACGAACTAGGATTTGGGAAAAAAGTTTTTTTTGCATTTTTCCATCAGTGTCCAGTCTTTTTAATTTTCTCAAATTATCTGGAAATTTCAAAAATGTAGCACAATTAAAAATTTTAAATACAAAATTCCTAATGAGGATATATGGGATTTGTTTAAGTTCATGTAGTGGTGAACATTTACTCTCTCTACAGCAGCAGGACTTGTCTACTTTGCAAAGATCAGTGGAATATTGTCTATGTACATTTAAATTACTTGGTTTCTTAAAAATTCAAAACTGGAAACTGGCTGCAGTGATTTAATAAACAGAAGAAGTTTTAACATATCAAGTAAGAGTAATCAAAAGTAAAAGTACTCCTTATACATAACAGCTCATGTCAGAATTATATATTTTCTGCACTACATTGATGACGGAATAATAAAAGTAAAAAAGGATAAGTATAGAAAAATGTATTTACTTTATGTTCTATAAGTATATAATGTAGGCAGCTTGTGAAATTACTTGCAATGTATAAACATAGTACAACAGTTTTTATGCTTTGATTGTTTATTATTATAGTAAAAGTTTATTATTCCATAGAATAGAATTTGAATGCAAATAAATCTATTATTATTACTTTATCTTAGAAAATATATGACTATATGACATTTTCACACATTTAAAATACATTCAATTAAAAATGTTAATAATGTGTTAATAAAGTCCAATATATGTTAGATATGTTGTGTGGTTCATTTTCTTCCTTTTTGCAGAGTTTTAACAGGAGTGTCAAGGAGCTACTTCAATGCTGGAAACACCCTGCACTCTAAAAGAACATTTTCTTGATTAAGACACTGCTCTATTCCAACCAG
>Metriaclima_zebra_CNE.18
CAATGTGGTTATGTAGTTATTATAGGGTATTTGCCAAATGCATATCTACTGTGTTATTAATTAAACCAGAACTGACCAAACTAACTTGAAATTATGGATTTAAAATAGAAAAGCTCTGAGCTTTTTGTCTTTGCCATACCAATTTTAATTGTACATGTTTTGTTTAGAGCTATTAGCATTCATGTAACTAGTATAGTTTTTGTTTTTTTATTTATTTAATTTTGTTTGTTAAATTCATTCTTGGGATGAATTGGGATTTAGGGGAAAAAAATTTACATCAGTGTCCAGCCTTTTAAATTTTCTCAAATTATCTGGAAATTTAAAAAATAGCACAATTAAGATTTTTTAATACAAAATTCCTAATGAGGATATATGGGATTTGTTTAAGTTCATGTAGTGGTGAACATTTACTCTCTCTACAGCAGCAGGACTTGCCTACTTTTAACGTATCAAGTAAGAGTAATCAAAAGTAAAAGTACTCCTTATACACAACAGCTCATGTCAGAATTATATATTTTCTGTACCACATTGGTGATGGAATAATAAAAGTAAAAAAGGACAAGTATAGAAAAATGTATTTACTTTATGTTCTATAAGTATATAATGTAGGCAGCTTGTCAACTTACTTGGAATGTAGAAACATAGTACACCAGTTTTTATGCTTTGATTGTTTATTATTATAATAAAAGTTTATTCTCCTGTAGAATAGAATTTGAATGCAAATAAATATATTTTTATTAGTTTATCTTAGAAAATATATGAATAAATTTTCAAACATTTAGCCTAAATAAATTCAATCAAAAATGTTAATAATGTGTTAATAAAGTTCAATACATGTTAGATATGTTGTGTGGTTCATTTTCTTTCCTTTTTGCAGAGTTTTAACAAGAGCGTCAAGGAGCTACTTCAATGCTGGAAACACCCTACACTCCAAAACAACATTTTCTTGATTAAGACACTGCTCTATTCCAACCAG

>Oreochromis_niloticus_CNE.19
ACATTTAACCTTGAGACAGACAGGTGACCAGTTCAGGATGCGCCTTGCCTTTTCCTTTATGACGGGAAT
>Metriaclima_zebra_CNE.19
NNNNN

>Oreochromis_niloticus_CNE.20
AACCAACATTAAGTGCTACATGCCAGTATGACATCTTACGCAGGGGATTAATTACATTTAAATGTAGCCTTTCCTCCATACAAGATGGGCCATCTATCTCATGATGTAGCCTTTTATTTCCTGCTGATGACCTGACCCTAATTGGCATGCTGTGGGTACATTCACTGCAATTTTCTTCAAAGAGCCTCCTCTGGACACCTGCATGTGCTCAGTCTCTTTGTCAGGGGGCTGGCAGAGGCGAGCATCACCCCTCTTTGTTCTAATTGCTTTAATCAGATAGCGGACTGCATACAGAGGCCTTAATAACAAACTTGGGGATGCGCTGACTGTAACTCAAAGCTAATGTTCACTTTGAGGA
>Metriaclima_zebra_CNE.20
AACCAACATTAAGTGCTACATGCCAGTATGACATCTTACGAAGGGGATTAATTACATTTAAATGTAGCCTTTCCTCCATACAAGATGGGCCATCTATCTCATGATGTAGCCTTTTATTTCCTGCTGATGACCTGACCCTAATTGGCATGCTGTGGGTACATTCACTGCAATTTTCTTCAAAGAGCCTCCTCTGGACACCTGCATGTGCTCAGTCTCTTTGTCAGGGGGCCGGCAGAGGCGAGCATCACCCCTCTTTGTTCTAATTGCTTTAATCAGATAGCGGACTGCATACAGAGGCCTTAATAATAAACTTGGGGATGCTCTGACTGTAACTCAAAGCTAATGTTCACTTTGAGGA

>Oreochromis_niloticus_SWS2A_PROMOTER
TTATAAACTGCTGCTGACTGGCTGGGCATATGATAGCTGTATTTTGTTAATATTCACATACACACCAAATTGCTTAGGTTATGCAATTTTGTTTTTCCTGTATGAAATAGTCTATAACGTTTTTGCCCATTAAAATGATATAAAGTAAAAAAAATAAGAAAGTGTTGAGCAAGCTAGTTTAATAATTCTATTTCCCTCCACTAACTTTCTTCCTCTTAAGTATGCTTATGCACATCCTCCTCTGTATCGGATCGTTGGGACGACAACGAGCAAATTCTGCGATTAACCCGCCAGCTTAAATCGTACCACAGAGTGTTACCATAAAACCTTCAATCTTGCATGCTAGTGCAACAAAGACGCTCCCTTAAGCTCAGTGAAGGCAGCAAAATGCCAAGGAGGTAACACAAAGCTTGAGTTAAATCCCCATGCAAAATAGGGTGTAATCCACTTAACAAGAGATTATCAAATATAATGTGATTGGAAACCAGATTAGCAGGTGAAGACCGGCAGGGAACTTCCTTAGGAAAGAGGGATTAACCTCTTTAACCAAGTTTGGATGCCAAAAGCATATCGAGGTTTGCACAGATTTTTGGAAGTCCAAATATGCTTGTGTTTGTTCCCAGATTCAAATACTTGTTAATTCAGATATCTGCCAAATAACCAAATCTCAGAATTTAGCATCACAGCACACAACACAGAACTGGAAACCACAGAAGCATTAACACCAATTAATAAAATGAAAAGCTATGAAGTCAATTAAATTAGTCAATTAATTACTTAGTCAATTAAATAATCAATTAACCACTTTATAGCGATCAGTGTCATGAAACCCTTTATAAACGTCAATACGACGCACACAGCCAATAAAGACAAGAGACGATAGAATTCCTAACCGCACAGCGTTCATGTCTGCTCCTTAAATTTATTCTTTGGCAGAGCGTGTGAGATACCTAATTTGAGCCGTAAGATCAGCAGGAGTACGTAGTTCGAAATAAGCAAA
>Metriaclima_zebra_SWS2A_PROMOTER
TTTTTTATAAACTGCTGCTGACTGGCTGCATATCATAGCTGTATTTTGTTAATATTCACATACACACCAAATTGCTGAGGTTGTGCAATTTTGTTTTTCCTGTATGAAATAGTCTACAACTTTTTTGCCCATTAAAATGAAATAAAGTTAGAAATAAGAAAGTGTTGAGCAAGCTAGTTTAATAGTTCTATTTTCCTCCACTAACTTTCTTCCTCTTAAGTATGCTTATGCACATCCTCCTCTGTATCGGATCGTTGGGACGACAATGAGCAAATTCTGCGATTAACCCGCCAGCTTAAATCGTACCACAGAGTGTTACCATAAAACCTTCAATCTTGCATGCTAGTGCAACAAAGACGCTCCCTTAAGCTCAGTAAAGGCAGCAAAATGCCAAGAAGGTAACACAAAGCTTGAGTTAAATCCCCATGCAAAATAGGGTGTAATCCACTTAACAAGAGATTATCAAATATAATGTGATTGGAAACCAGATTAGCAGGTGAAGACCGGCAGGGAACTTCCTTAGGAAAGAGGGATTAACCTCTTTAACCAAGTTTGGATGCCAAAAACATATCTAGGTTTGCACAGATTTTTGGAAGTCCAAATATGCTTGTGTTTGTTCCCAGATTCAAATACTTGTTAGTTCAGATATCTGTCAAATAACCAAATCTCAGAATTTAGCATCACAGCACGCAACACAGAACTGGAAACCACAGAAGCATCAACACCAGTTAATAAAATGAAAAGCTATGAAGGCAATTAAATTAGTCAATTAATTACGTAGTCAATTAAATAATCAATTAACCACTTTATAGCGATCAGTGTCATGAAACCCTTTATAAACGTCAATACGACGCACACAGCCAATAAAGACAAGAGACGATAGAATTCCTAACCGCACAGCGTTCATGTCTGCTCCTTAAATTTATTATTTGGCAGAGCCTGCGCGATACCTAATTTGAGCCGTAACATCAGCAGGAGTACGTTGTTCGAAATAAGCAAA

>Oreochromis_niloticus_SWS2B_PROMOTER
GAATTACCAGATTTTTTTTTTTTTTTTTTTACCTGATTTTTGTTTCTGGGAAAAATGAGATCCACATATTAATTTTAAATTTTAATAGAACAGTGGCAGTATAATGTCCTCATAAGTGGATATCAGGCCTCTGTAGATCAAAATTTGATATTTTGGTCTAGACCACCCAAAATGTGATGTCCATATGTGGACACCAGGTCCTAGGAGGTTAACATTTTGCCTAGAGCAGTGTTCACTGCAGTGGAGGTTTATATAAACTATGCTCTCTGAAGTGGTGACATAATTAAGAGGTCACAGAGGAATGTGATATCCTCGGCAGGGGAAGCAATTTGATCTTAAAGGTTTGATAATGTTGCCAGTCAATAGAGGGAAGACCCCCAAAAAAGAGACCATGACTCATTCAAAGGACCTCTAACCACCAAATATAAAGTAGATCTGATGAGTAGTTAGCAAGATAAGGGATGAAGAGACAGAAAACTTTTTTTTCTCTTTAATCCGACCACTTTTTCCAGAAGACTGACTACTCCTTCTTGGTGAAAAATAATTGTGCCAGAAAAAAAGATAAATCAACACAACCTGGAGTACTGAGGGTGAGATGCATGCACTGACCTCTTGGAAGTCCCTGTAGATCAGATTATATGGTTCAAAAACACACTGCCCTTACACTAGGATGTAATGGGATGATCCTTGCCAAGTCTGGTAATGCGATAGTAATCTGTGTATTAGCTATTGGGTAGGGTATGTTGTTATCGGAATGCAAGGAAAGCTTTAAATCCTGTCCTTTAGCCAATTATGTTGAGCCTTAGCAATCATCAAAGTTCCTATAAATGCCGCCGTTAATTCCGCTTCACACAGACGAGCATCTCAGATATAAGACGGAAGGAAACATGAAATCTCTGAGTACTATTTAAAATTAGATGCAGCTTATTTGAAGTCTTTTAAAGTGTTTTTATTTAATATCTTTAGATATCGATTTTGATCGCAAACACCATCTAAGAAA
>Metriaclima_zebra_SWS2B_PROMOTER
ATGCAAACTGCCAAAATGGAGTTTACAGGCAGAAAATAAAATATATACAATACACAGACTGGTGATCTGTCCCTATTGTAGTTGGGACAGACTCCAGTCACCACCTTCCTGCTTCCAGTGCTGGGGGGAGGGGGGTCTGCTTGTTCTGGAACAAACAAAAATAACATCCACATAAACACCAAAATCCAATGGTTCAAGAAAGTTTCTGGCAAGATTATCAGTGTTACAGACTTCACCTGTCAGTGGTTTAACATTTTGCCTAGAGCGGTGTTCACTGCAGTGGAAGTTTATATAAACTATGCTGTCTGAAGTGGTGACATAATTAAGAGGTCACAGAGGAATGTGATATCCTCGGCAGGGGAAGAAATTTGATCTTAAAGGTTTGATAATGTTGCCAATCAATAGAGGGAAGACCCCCAAAAAGAGACCAATGACTCATTCAAAGGACCTGTAACCACCAACTGTAAAGTAGATCTGATGAGTAGTTAGCAAGATAAGGGATGAAGAGACAGATAGAAAAACCTTTTCCATAAGTCTGATTACTCCTTCTTGGTGAAAAATAATTGTGCCAGAAAAAAGGAGTACTGAGGGTGAGATGCATGCACTGACCTCTTGGAAGTCCCTGTAGATCAGATTATATGGTTCACAAACACACTGCCCTTACACTAGGATGTAATGAGATGATCCTTGCCAAGTCTGGTAATGCGATAGTAATCTGTGTATTAGCTATTGGGTAGGGTATGTTGTTATCGGAATGCAAGGAAAGCTTTAAATCCTGTCCTTTAGCCAATTATGTTGAGCCTCAGCAATCATCAAAGTTCCTATAAATGCCGCTGTTAACTCTGCTTCAGACAGACGAGCATCTCAGATATAAGACGGAGGGAAAAATGAAATCTCTGAGTACTATTTGAAATTAGATGCAGTTTATTTGAAGTCTTTTAAACTGTTTTTTTTTTTATATTTTAGATATAGATTTTGATCGCAAACTCCATCTAAGAAA

>Oreochromis_niloticus_LWS_PROMOTER
ACTCTCACGCAGTCTTGTACCATAAAATTACTGCCAGCTTTTCAATTATCAGGCTTTCCCATAACCAAATGAAGTCTTCAATAGCCACCCTCACAGATCCATCATGAAGTGACTCATCTTGAATGAGCTAGTTCTAAATTTTATCATTTAATTTGTTTATTGTTTAAGTTACTTATTAGCCTAAAGACAGTCAATCAAACAACCAGTTTCATGAGGCTTGCTCATAATGCTCATGAGTACAAAAAGCATTCCTCCCTTTGCTTGCCACTTGCCATAAGGGCTATGACGTGTGTTGCAGGGTCAAAGGACTGTCAAAGAATCCGATGAACCCTCTTTCCGGAGGGATTAAAAGTGTCTTACTTCCCTCACAGGTCAACAACTGAAACCTGCACTATTATAGGACCGCGGATCTCCACCTCCACTAAAGCTGCTTTGCTATGCAAATCAGGGCTGACACATATACCTGTTAGGATCACAGTAGCATAAATATTAAATATTGCAAAGTGTCTGGATTTGACACCTCTCTGTATTCAAAAGTATAAAAAGTAAACATTTTCTTTTTAGGTTAAATGGTGATTTGAGAGATATATGCACTTTTATGTTTCTACTTTTCATTTATACACGGCTATAGACCATTTGAGCCACTAGAGAACTCAGTGTGGAAAAGGACACAAAACTGGCATTTGTTGGTCAAAGATCTTGAAACTAATCCTTATCTGAAGTCAGTAGACGGAAATCCACTTTCAAACAAGATTATTCTAGCATTTTGTCTTAACCTCATTAGTTGATTGTTTTAATTACAGTTCAGGGTTATTGCTTTGCCACTTTGCTGCGCTGCCAATAGGCACACCACAGCTATAATTTGATTGTGACCTAATCCAATCAAAGGTTTGTGAAGCATAGGTATAAAAGCAAAAGTCAGATCTGTAGCACCAAGCAGCCAAGGAGGTAGCAAGTGACAAGAAAGGCTAACAGCTCAGGACCTCCTTCTAAGAAMAGA
>Metriaclima_zebra_LWS_PROMOTER
TACCATAAAATTACTACCAGCTTTTCAATTATCAGGCTTTCCCATAACCAAATGAAGTCTTCAATAGCCACCCTCACAGATCCATCATGAAGTGACTCATCTTGAATGAGCTAGTTCTAAATTTTATCATTTAATTTGTTTATTGTTTAAGTTACTTATTAGCCTAAAGACAATCATTCAAACAACCAGTTTCATGAGGCTTGCTCATAATGCTCATAAGTACAAAAAGTGTTCCTCCCTTTGCTTGCCACTTGCCATAAGGGCTATGACGTGTGTTGCAGGGTCAAAGGACTGTCAAAGAATCCGATGAACCCTCTATCCGGAGGGATTAAATGTGTCTTACATCCCTCACAGGTCAACAACTGAAACCTGCACTATTATAGGACCGCGGATCTCCACTTCTCCACTAAAGCTGCTCTGAGAGTGCTATGCAAATCAGGGCTGACACATATACCTGTTAGGATCACAGTAGCATAAATATTAAATATTGCAAAGTGTCTGGATTTGACACCTCTCTGTATTCAAAAGTATAAGAAAGTAAACATTTTCTTTATAGGTTTAATGGTGATTTGAGAGATATATGCACTTTTATGTTTCTACTTTTCATTTCTACATGGTTATAAACCAAATGAGCCACTAGAGAACTCAGTGTGGAAAAATTAGGACACAAAACTGGCATTTATTTGTTGGTCAAAGATCTTGAAACTAATCCTTATCTGAAGTCAGTGGACGGAAATCCACTTTCAAACAAGATTATTCTAGCATTTTGTCTTAACCTCATTAGTTGATTGTTTTAATTACAGTTCAGGGTTATTGCTTTGCCACTGTGCTGCACTGCCAATAGGCACATCACAGCTATAATTTGATTGTGACCTAATCCAATCATGGGTTTGTGAAGCATAGGTATAAAAGCAAAAGTCAGATCTGTAGCACCAAGCAGCCAAGGAGGTAGCAAGTGACAAGAAAGGCTAACAGCTCAGGACCTCCTTCTAAGAACAGA

>Oreochromis_niloticus_SWS1_PROMOTER
GGTCCAAAATGCCGCAGCACGTCTTTTCACCGGCACTAGAAGGTATTATTCCATCACCCCTGTTCTAGCCAACTTACACTGGCTTGATATCAAATATCAAATCAATTTAAAAATCTTATTGTTTACGTATAAAATCCTGACATTCGCGCATCAGATTCTATTCAATCTTTTAAATCTAAAAACGTACTTGTTTAACCTGGTTTTTAAGGCTAATTAGTGTGGTTTTTATCTGGATCTGCATTTATATTATGTAATTATTTTATATCTGTAATTTATATTTTATATTGTGATTTTATCTGTATCATGGTTTTACTGGAAAGCACTTTGATGCACTTTGGTCTTTAAATGTTCTATACAAATAAATTTGGTATGATATGATATGATATGAAGTGTACCCCGCCTGTCACCCACCGACCCGCCCACAACCCTCAGCTGGTTGGATGGATGCTGATGTTTCTAGTTATTATGTGTAACCAAACTTAAATAGTACAAATAAATCATTTAGCATAACTAAAGTTTGAATTTCATGTTATTAGCTGTTAATATGATTGCTGTTTTATGTTTAGATCACTAATAATTTAGTTAGTGAAATCAATCATTAAATTAAGTCTGTTTGGTAACATCAACTGACCACAGGGTTCCAGGTTCAATTCCTCCGAGTTAAAGGGCTAATTCCATAGCCATTTACTAAAACAATAAATAAATAAATAAATAAAACAAGTCAGAGTTTTATAAAAACAATGTATAGGTGAAAGAAATGAAGACGTGCATGCAACCACGATCACTTTTAAAGCAGGAAGTATGTTTTGAGTTTTCTGAAGTGAACTCGGGTGGATCCGTGTGTTCAAAGAGAAAACCTTCTGTAAGCAGATTAAGGAGTCAGAAGTTCTTAATCCTGAAAGTTTAGAAAAATCCCAGCAGCATAATCTTTGCTGTAAGTGGTTTATGAGCGTATATAAGAGGCTGACACAGCGGCAGCAGCAGAGAGCTCAGGGTCACA
>Metriaclima_zebra_SWS1_PROMOTER
CTTCCTCACGCTGAACCCCTTTAACCGTTTCAGTGGTCGTGAGTCTTCTAATCTGACTGTGTGACGATGTTTTAAGGATTTGGAGGATTGAGGAGGATCACCTGGTCAGGTAAATCTGAAATATCCGGATTACATCGGAAGTTGAGCACACGGAAAAACAAAAGACTCTTATTGGATTTAGATCCGTCAGCCACCTGCTGCTGCTCTTCATCATCAGGCGTCTTCATCGCCCTGCAGTGGGCCTGACAACAGCTTGTGTTTATTACACTAAAAACTTTATAAACCCATCACAAACCATATCACACAGCAGGGACTTACCTCTTCATCTGTAAGAAGGATTTTTAGAGTTGGCAGCAGAGCAACAGTCAGCTCTGTTGCCTCACTAAAAGAGATCTTTGTTTGAATCTGTGACCTGTCCAAGTGTACCTCGCTTCTCACCCACTGACCTCTCCACAACAGTGAGCTGGTTGGCGGGATGCTAATGTTTCTAGTTATTACGTGTAACCAAACTTAAAGAGTACAGATAAATCATTTAGCATAATTAAAGTTTTACTGTCATGTTATTGGCTGTTAATATGATTGCTGTTGTAAGTATGTGTTGATCACTAACAATTTAATTAATTAAATCAATCATTAAATTAAGTTTGTTTGGAAAAAGAGGGAAAACTCATCCACTGACCACATGGTTCTAGGTTCAATTCCTTGGAGTTAAAGGGCTAATCCCAGAGCCATTTACCAAAATAATAAATAAATATTTAAATAAGACGTGCATGCGACTGCGGTCACCTTTAAAGCACAAAGTTTTTTTTTGAGCAGTGAGGTGAACTCGGGTGGATCTGTGTGTTCACAGAGAAAACCTTCTGTAAGCAGATTAAGGAGTCAGAAGTTCTTAATCCTGAAAGTTTAGAAAAATCCCAGCAGCATAATCTTTGCTGTAAGTGGTTTACGAGCGTATATAAGAGGCTGACACAGCGGCAGCGGCAAAGAGCTCAGGGTCACA

>Oreochromis_niloticus_RH2B_PROMOTER
TTCTTTTTGTACAAAAAAAGTTTAAAAATTACTTTGTATTTGCTTTCTGATGACCAGTGAGTGCATTATGAAAGAAGGTGGAAAAGGAAGCAACTAGACTAGGGCAGACTAATGGGACTAATCAACATGGCACTGTGACGTGTGGGCGTACCCATTCTATTTCCAATTTCAGGACACAGGCACAAGTTCAGCATTGGTAAATCACTGAGGTTTGTGGGTCACTGTATCAAAACACCGCCTGATATAGTGTTTCAAAAAGTGCTGATGACTTGAAAAGGAGTTGTGAAAAACATATTTTATAAATAAACTGCAAATATCACCTGCCAAGGTTTGCAACACTCTTGTGTGTGGACCAGGTTGAGTCTGCCCACTAAGAAATTGTGTGGAAAAACTTTGTGGACACGAACTTGGAAATTTTATATAAATGTCACTTACTGCTAAACTCCCACATTGGAGTTGCACTCCAATTTCTTTCTTTCTTTCTTTCTTTCTTTCTTTCTTTCTTTCTTTCTTTCTTTCTTTCTTTCTTTCTTTCTTTCTTTCTTTCTTTCTTTCTTTCTTTCTTTCTTTCTTTCCATCATTTATTTAAAATATATAAACTCCTGAAGTCTGAAGCTTGGCCTATGCTAAAGTTGTGACAGAAATTTGAGATCGCCAAGAAATTCTGTCTTGTTTATGAAAGCAATGGTCTACGAGTAAAACGCTCCCAGTTTAAATGGGAGAATAACAGGTAAAAGCCTACTCTCAATGACCTAGTGACCATCATTTGGTAACAGTCATGGTTTTAATTACTAAATGCTTCCTAAGAAAATGTGGAGAAAAAAAAGGATCACCAAGTAACAAGTGATTATACTCAGAGATTATGGGCTGAATTCTCAGATCCTCTTAGCTCATCTTCATCATCCCCTGGGGGCTATATAACTGTGGCTGCTCAGTGGTGTTTAAGAAGTTAGAAAGCAGACTCTACTGCATTAACAGTACTCCAAGGAGCTTAGCAGAG
>Metriaclima_zebra_RH2B_PROMOTER
GACTCACAATCAGAGATTTACCAGACTTATCATACCCAAAACTATATAATTACACAAATTAAAATCACTTGTTTTTTCACTAACACTTTACAATACAGCCCATGACTAAGCTCAATGAGGAGAGGACTGTAAGGGTTTCAAGTCCTGTGGTGTTAATGGGAATGTGTCCCGTGAAAAGAAAGAAAGAAGAATGCACAAAGCATCTATTTATAGCATTTACAGTATGTTGGCATTGTTGGCCTTTTACAGCATGTCCTTTTTTCTTCTTCTGGTCTTTTTGTAGTGGAAAAGGAAGTGAAAGACTAGGGCAGACTAATGGGACTAATCAACACGGCGCTGCGACGTGTGGGCGTATCCATTCTATTTCCAATTTCAGGACACAGGCACAAGTTCAGCGATGATAAATCACTGAGGTTTGTGGGTCTCTGTATCAAAACACCACCTGATATAGCGGTGCAAAAAGTGCTGGTGACTTGAAAAACAGTTTATTTTTAGTTTTGTTTCATTTTATAAATAAACTGCAAATATCACCTGCCAAGGTTTGCGACACTCTTGCATGTGGACAGGGTTGAGTCTGCCCACTAAGAAATTGTGTGGAAACCTTTGTGAACACGAAGTCTGAAGCTTGGCCTATGCTAAAGTTGTGACAGAAATTTGAGACCGCCAAGAATTTCTGTCTTGTTTATGAAACCCAATGGTCTATGAGTAAAACGCTCCCAGTTTAAATGGATGAATAACAGGTAAAAGCCTACTCTCAATGACCTAGTGACCATCATTTGGTAAAAGTCATTGGTTTTATTTACTAAATGCTTCCTAAGAAAATGTGGAGGAAATAGGATCGCCAAGTAACAAGTGATTATACTCAGAGATTATGGGCTGAATTCTCAGATCCTCTTAGCCCATCTTCATCATCCCCTTGGGGCTATATAACTGTGGCTGCTCAGACTCTGCTGCATTAACAGTGCTCCAAGAAGCTTAGCTGGACAACTGATCAGCAGAG

>Oreochromis_niloticus_RH2A-alpha_PROMOTER
CTTTGCTAGTCAGCTGTTTAGTTGAGTCTGCGTAAAGAGTCTACTTGTGTGGATGGTGACGAGGTTTCAAGTTACACCCTGCGATTTTTATACCTCTCCACTAAACCTGTCAAACAGCCAAAATGGGATTAGAGGATTGTGAGGTAGTGCAAAAGCTAAGAGGTCACTAATTAATCTTAACACCGGATAGACAGGACAGGGTCCAAACTAATTTGCTCCACTTTCCAAGTCCGGAGGAATTCTCCTAATCCTTACTCGAGAAAGGGAATTACCTTCCCTCAGCTTTTAAAGTCTGATGAGACATTAATCATGAGCAAACACACAAATCATACCTGAAATATGAGAACTGTCTGTGTATATAAGAACAAGTGTATTGATTGTAGAGTGTTAAATATATTATCTACAGCAGATAATGTTTAGTGATAGTGTGCTTTACATAGTCTGTGTCTTTTAATGTGAGCTATGTATGTGTTGAAACAAGTGTTTTACCTGCTTCATCTGCCTTCTTCTAATCCAATTCACTGTGGGTGCTTTCTTTCCTAGAGTGCTTAACTACCCTACATTAAATTTCTTATGTTTTAATTATTTCAGACCAGACCTACAGTCAAGCATTTTTCACCCTAACAGTCTGTCTCCATATGGAGGAACTTTGGGTGTCATTATCCTGATCGGATTAACCTCAGTATCTCACCTGTGGTAGCCTAGCTGTGATGTGGTAAAAGCTTACTGTCACAGGTCGGAAAGAAAATGTCCGGTAAAGACTTAGCCAATTTGTGGTCTTCTTTAAGCTACTGCAACACTATCAGTGGCCAAGAACATCTAATATCAGTTATCCTTCTGTTTATTTGACAGATAGAAGTGATAGATGATGATTGGGCTACATGATGGAGAAACCACATCATTTCTCTGTTACCTGTGATTAATTCAGATCAACTTGCTTGTGATGTTCTGTTTAGTCCCAGTTATGTGATTTGATATGATAATAAATTTAGTTTCTTTT
>Metriaclima_zebra_RH2A-alpha_PROMOTER
CTTTGCTAGTCAGCTGTTTAGTTGTGTCTGTGTAAAAAGTCTACTTGTGTGGATGGTGACGATGTYTCAAGTTACACCCTGTGATTTTTATACCTCTCCACTAACCCTGTCAAACAGCCAAAATGGGATTAGCGGGTTGTGAGGTAGTGCAGAAGCTAAGAGGTCACTAATTAATCTTAACACCGGATAGACAGGACAGGGTCCAAACTAATTTGCTCCCCTTTCCAAGTCCGGAGGAATTCTCTTAATCCTTACTCAAGAAAGGGAATTACGTTCCCTCAGCTTTTAAAGTCTGAAGAGAAGTTAATCATGAGAAAACACACAAATCATACCTGAAATATGAGAAATGTCTGTGTATATAAAAACAATAACGTGTACTGATTTTAGAGTGTTAAATATATTAACTACAGCAGATAATGTTTAGTGATAGTGTGCTTTACACAGTCTGTGTCTTTTAATGTGAGCTATGTATGTGTTGAAATGTATGTGTTGCCTTCTTCTAATCCAATTCACTGTGGGTGCTTTCTTTCCTACAGTGCTTAACTACCCTACATTAAAAATTTTATGTGTTTATTAATTCAGACAAGACCTACAGTCAAGCTTTTTTTACCCTCACAGTCTGTCTCCATATGGAGGAACTTTGGGTGTCATTATCCTGATTGGATTAACCTCAGTATCTCACCTGTGGTAGCTGTGGTGTGGTAAAAGCTTACTGTCACAGGTCGGAAAGAAAATGTCCGGTAAAGACTTAGCCAATTTGTTGTCTTCTTTAAGCTACTGCAACACTATCAGTGGCAAAGAACAGCTAATATCAGTTATCCTTCTGTTTATTTGACAGATAGAAAGGATAGATTATGATTGGGCTACATGATGGAGAAACCACGTCATTTCTCTGTTACCTGTGATTAATTCAGATCAACTTGCTTGTGATGCTCTGTTTACTCCCAGTTAAATGTGATTTGATATGATAATAAATAAATTTACTTTCTTTTATTATTTT

>Oreochromis_niloticus_RH2A-beta_PROMOTER
GTCTATTCTAAGCTGTTAACTGTTGGCGTGAGTTCACATGTTCATGGTCAAATGTTAAACGTCTCTTTGAGGCGTTAATGAGGCATTGGACTAGTTGGCTGAATCAGCTACTGTAACACCTACTGGAATAACAAAAATATAGCAATTAGTTCTTCAGTTGTGTTGTTTTGTTTTATGACGTTTTGAATACAGTCAGTTTTTTTTTCCTTATCTTTGTGTTTGACCCCACCACGCTGATGGGGTACTGAACACGCCACATGTTTTAAAGTAAATAAAAGATAAATCACTATATCAACAGTCTTGCTTTACCACGGATCATTGTAAATAGTCATTGGTATTCATATTTTTAATGGTCACAATTTCCTTAATCAGTTTGGTTCCTTTTGATCATTTGATAAACTGTTTTTTAAAACTATTTTTATGCATATCAGTTCATTTTTCTGTCTCTTAATTGCAAAAACTTCGTTCAAATGCTCCAAATCACATATTTTAATACAATAGGTTTAGGATTGTGATGAGGTTATGGTTACTTTCGTTCTGAGGTTTCATTTTTAAATACTCCAACCATAACACTTATTTATTTATTTATTTTACTTTAAACTGAACTTTTAAACCTATTTGAAACATTTTTTGTACTACACTGAGAACTTAAGCAATGACAACGAAAAGCAAAGAAAAATATTGTTTTCCTATAAGAAAGGGGTGTGTAGTGTAAAGCAGCATTTTCTGCAAAATTAGGAAATTTATCTCAAGAGGCCAAGATATTTGACCCTGAGGTCATTGTCCCTCTTTGCTTTTTAAAGTCAATTATCAGTCAGACTTGATCTGTTCACTTCCTCACAATCCTCTTGTAATCTAATTTTGCTAATTTGAGGATAACCCTGAGCAGGTATAAAACACCAAGGCAGCCATAAACTACCTGTGTGTGGTTGGTTTACACCTCTCTAACACTACTGGGATATTCCATCAGCTGAAACTCAAGCAAACTAGACAACAGAAG
>Metriaclima_zebra_RH2A-beta_PROMOTER
TTAACTGCTGGCGTGAGTTCACATATTCATGGTCAAATGTTAAACGTCTCTTTGAGGCGTTAATTAGGCATTGGACTAGTTGGCTGAATCACCTACTGTAACACCTACTGAAATAACAAAACTATAGCAATTAGGTCTTCAGTTGTGTTGTTTTGAATACACTCTAGTTTTTTCCTAATCTTTGTGTTTGACCCCACCACGCTGATGGGGTACTGAACACGCAACATGTATTGAAACAAATAAGAGATACATCGCTACATCAACAGTCTTGCTTTACCATGAATAATTGTCATAGGTATTCATATATTTAATAGTCACAATTTCCTTAATCACTTCAGTTCCTTTTAGTTTACTTTGATAAAGTTCCTTTGATAAACTAGTTTAAACAAATGATACAAAAGTTTAAAAACACTTCATTTTTCTATCTCCTAATTGCAAAGACTTGGGAGAAATTCTTTCAAATGCTCCAAATCACATATTTTAATACAATAGTTTTAGGATTGTGTTAAGGTTATGGTTACTTCCTTTCTGAGGTTTCTATTTTTAAATACTCCAACCATAAAACCTATTTACTTATTTATTTTACTTTAAACAGAATTTCTAAAACTATTTGAAACAATGTTTGTACTATACTGTGAATTTAAGCAATGACAACCAAAAGACAAAAGAAAAATATCATTTCCTACATTATAAGAAGGGGTGTGTAATGTAAAGCATCATTTTCTGCAAAATGAGGAAATTTATATGTCAAGAGGCCAAGATGTTTGACCCTAAGGTCATTGTCCCTCTTTGTCTTTTTAAAGTCAATTATCAGTCAGACTTGATCTGTTCACTTCCTCACAATCCTCTTGTAATCTAATTTTGCTAATTTGAGGATAACCCTGAGCAGGTATAAAACACCAAGGCAGCCATAAACTACCTGTGTGTGGTTGGTTTACACCTTTCTAACACTACTGGGATATTCCATCAGCTGAAACTCAAGCAAACTAGACAACAGAAG

>Oreochromis_niloticus_SWS1_3'UTR
TGCTCACACCAAAGTGACACTGAGGACTTTTAAAAGGGCGTGACTGAGCTGAAGAGGACGAATGTTTCCTGTATACTCATCGTTACATGTAAATACAGTTTATACGTACACACGATCAGCTGATATCTATGTTCCTGTAGAACATACGTGTTTAGATAAAAGGCAAAAATAAACATTAAAAACAATGAAGTGTCTTTCTTTAGACTTTCTGAATAAA
>Metriaclima_zebra_SWS1_3'UTR
TGCTCACACCAAAGTGACACAAAGAACTTTTAAGAGGGCGTGACTGAGCTGAAGAGGACCTTCACAGGTCCGAGTTTGGAGGACGAATGTTTCCTGTATTCTCATCGTTATGTAAATAAAGTTTATACGTACACACGATCAGCTGATATCTATGTTCCTGTAGAACATACGTGTTTAGATAAAAGGACAAAAATAAACATTAAAAACAGTGAAGTGTCTTTCTTTAGACTTTCTGAATAAA

>Oreochromis_niloticus_LWS_3'UTR
ATATTCACGTTCTCCATTTTGGGAAAAAAAAGAGAAATATTTTGATTTGTACAGTAAATATTTATTGTTTCCCTTTTCTTTTCTTTTTTTTTAGTAAATATAGCTTTCTCTGGCAAATGAAAAAGCAAAAAAATACACATAAAGCAAATGAATCATTATATTAATTGTCTTTTTTCAAATGTAAATAAA
>Metriaclima_zebra_LWS_3'UTR
ATATCCATGTTCTCCATTTTGGGAAAAAAAAGATAAATGTTTTGATTTGTACAGTAAATATTTATTGTTTCCTTTTTTCTTTCTTTTTTTTTAGTAAATATAGCTTTCTCTGGCAAATAAAAAAGAAAAAAAATACACATAAAGCAAATGAATCATTATATTACTTGTCTTTTTTCAAATGTAAATAAA

>Oreochromis_niloticus_RH2B_3'UTR
AAATAATACCTACATATCTCCAGCCATACTCCTTCCTGACTTTTCCCTCATTCTGAATGACTGTCTTGACATGGACATGAGAAAATGGATACAAGCTAATTTTCATCATTCGTTATTATTGTATGTGAAAACTTGACTCTAAATTTATTTTTGAAATGTTTGGATGGTGGTGGGATAAAAATCCCCTTTGTATATTTGTGACATAAAGAGGTTTTCGAATATGTTAGCCTCTGTCATGATATTCTGTAAATATTTTATAAACAAAAAGCCTAGGAATAATATATTAAATGCATGGATGAAAAGATTTATT
>Metriaclima_zebra_RH2B_3'UTR
NNNAAATACTACCTACATATCTCCAGCCATACTCCTTCCTGACTTTTCTCTCATTCCGAATGACTGTCTTGACATGGGCATGAGAAAATGGATACAAGTTCTATTTTTATCTGCAGGTATTTTACTGTAATTGTTCCTTACTATTGTATGTGAAAACTTGACTCTTTAAGTTTTTTTTTTTTTTGTATGGGATAAGAATCCCCATTGTATATTTGTGACATAAAGAGGTTTTCGTAGCTTCTGTCATGATATTCTGTTTATATTTTATAAACAAAAGCCTAGGAATAATATATTAAATGCATGCATGAAAAGATTTATT

>Oreochromis_niloticus_RH2Aalpha_3'UTR
TCATGATGGCATCTTCAGATCTATGGACATTGATGATTGCTTCCAGATTTTAAAACATCCCATTAGAGAAAGTTTTTGCCAAATGGATTTAAGAAGCGGACTCTGGACCAAAAACACAAAGGAATTCTATGTTATCTGTGAATTAACAGAAAGTCAAATGCATTTTCTGTTGGGGTGATCTTGTACAGCAATTGTGTGTCTGTGTGCATGTGAGACCATTTGAGAGAGTGAATATGAGTGAACTTGTAAACTAAAAACACCTCAAACCGTAAACCTGCTGAAATGTGACACTTGTACCTGATGAATGTACAATCACATGTTAATTGTTTTCATGCAATAACTTGGGGGAGCATATATTTCACTGGTCTACCAGTGGTGTTATTTTTATGCATTATATGAAAAAGAAAAAAAAATATAGGACTGAGTAGATAAAATAAA
>Metriaclima_zebra_RH2Aalpha_3'UTR
NNTCCTGATGGCATCTTCAGATCTATGGACATTGATGATTGCTTCCAGATTTTAGAACATCCCATTAGAATCATTTTGCCAAATGGATTTAACAAATGGAGTCTGGACCAAAAACACTAAGGAATTCTATGTTATCTGTGAACTAACAGAAAGGCAAATGCATTTTCTGTTGGGATGATGTTGTACAGCAATTGTGTGTCTGTGTGCATGTGAGCGCATTTGAGAGAGTGAATATGAGTGAACTTGTAAATAGAAAACACCTCAAACTGTAAACCTGCTGAAATGTGACACTTGTACCTGATGAATGTACAATCACATGTTGATTGTTTTCATGCAATTACTTGGGGGAGCATATATTTCACTGGTCTACCAGTGGTGTTTATTTTTATGCATTATATGAAAAGGAAAAAAAAAATAATAGGACTGAGTAAATATAATAAAT

>Oreochromis_niloticus_RH2Abeta_3'UTR
NNNNNNNNNNNTGGCATCTTCAGATCTATGGACATTGATGATTGCTTCCAGATTTTAAAACATCCCATTAGAGAAAGTTTTTGCCAAATGGATTTAAGAAGCGGACTCTGGACCAAAAACACGAAGGAATTCTATGTTATATGTGAACTAACAAGAAATGCATTTTCTGCTGAGGTGATCTTGTACAGCAATTGTGCGTATGTGTGCATGTGAGCGCATTTGAGTGAGTGAGTCAATGTGTAGGAACTCAGATCCTCAAAATGTCAAAAGAAAAACTGTAAAACTGCTGAAATGTGACACTTTTACCTGATGAATGTGCAATCACATGCTGATTGTTTTCATGTAATTTTATGGTTGGGGATGTGTGTGTGGGGGGAGGGGGGCATACTGTATACTTAACTGGTCTACCAGTGGTGTTATTTTTATGTATAAAAAAAGAAAATATAGGTTTGAGTAGAAAATAAA
>Metriaclima_zebra_RH2Abeta_3'UTR
TCCTGATGGCATCTTCAGATATAAGGACACTGATGATCGCTCGCAAATTTTCAAAATTCCCATTAGAGAAATCTTTTGCCAAATGGATTTAAGAAGCGGACTTTGGACAAAAACAACTAAGGAATTCTATCTTATCTTATCTCTGAACTAAACAAAAAAATAGCATTTTCTGTTGAGGTGATCTTGTACAGCAGTTGTGCGTCTGTGTGCATGTGAGAGCATTTGAGTGAGTGAGTCGATGTGTAGGAACTCAGATCCTCAAAATGTCAAAAGAAAAACTAGTAAAACTGCTGAAATGTGACACTTTTACCTGATGAATGTGCAATCACATGCTGATTGTTTTCATGTAATTTTATGGTTGGGGATGTGTGTGGGGGGCATACTGTATACTTAACTGGTCTACCAGTGGTGTTATTTTTATGTATAAAAAAATAAAATATAGACTTGAGTAGAAAATAAA

>Oreochromis_niloticus_SWS2B_3'UTR
CAATTTGGACAGCTCGCATACTGAACATAGCACAGAAATGCTAATAATATGACAAATGTATTTTTGCTATTCTTACAGATACATAGTTTTATGCAGTAAAAATGTTTAAAAAATGCAATAAA
>Metriaclima_zebra_SWS2B_3'UTR
GTTACTCGTGCCCAATTTGGACAGCTCGCATACTGAACATAGCACAGAAATGCTAATAATGTGACAAACGTATTTTTGCTATTGTTACAGATACATAGTTTTATGCAGTAAAAATGTTTAACAAAAAGGAAATAAA

>Oreochromis_niloticus_SWS2A_3'UTR
GCAACACGTCAATGCTTGCTGATTTCTGAACTGTAAATTACAAAGAATGTACATGTATTTTATCATATGTAAAAATGTCATGATTTAAGTAGGAATAATCTGCAAAATGAAAATACAAATAAA
>Metriaclima_zebra_SWS2A_3'UTR
GCAACACGTCAATGCTCGCTGATTTCTGAACTGTAAATTACAAAGAATGTACATGTATTTTATCATATGTAAAAATGTCATGATTTAAGTAGGAATAATCTGCAAAATGAAAATGCAAATAAA

>Oreochromis_niloticus_ACTG1_PROMOTER
TAATTTGGTGGCTTCTTCTAATCTAATATTTTAGTGTTTCATATACCTTCTTTCGTTCTCGTTTTTTTTTACTGTAGCACAGGCATACCACACATACACGAGCCCCGCCCCCTCAATGCTGTGTATGAAACTCTGCTGGAATGTGACCATTAAACGACTGGAAACATGGTGAAGATTGAAACAGGTAAAGTATGCATACTGAGCATACATGGTGCTCACATACAGAATAAGAGAGTGGCTGAATTGGAGACTTAATGGGAGTTTAAAGGGAGAGGGTGGGGTGAGAAGGGGATGAGTGAGAAGTGGACAGAAGCTACCTGCCAGCTTCTTCCATATACGGTCTTAGTCAGAGCTGGCCTTACCCAGGACTGTGAGTTTCTCTGACTGTGTGAGTGAGCAATGCAGGGAGGGAGTGCCTACATTTGTGTGTTGTAATGCGTGCATGAGTCATGCACGCTGCCTAGTTTTGAAATTGCTCAAGGAAAGGCGTGAGGTTGAGAAACTTCTGTCTGGGTAGAGAACAAAGTTTAAAAGATTCTTTTAAAAGATCAATTTAATCATTTAAAACTGTGATTGAAACAAATCGGATAAAGAATACAGAAGAAAATGTGAGCGGTGACAGACAAACACATGCTTACATACATGGCCTTAAAAAGGGAGATTCATTCATTTCCTCAGAGTGGTCACATGACCGGAGCAGCGCATTCTTCCCCCCATGTGACTCTCTCCAATATCTCCTTATATGGACGTCATCCAAAGGAACTCTTAAAGGGATGGTGGTGCCCTGGGTCTATACTTATGGCCATGGCCAGACCGAGTGAGAAACTGCCTTTGTTTCTCAGCTCTGGATTTGGACTCAACCTTGCGCCACTGCGACATCCAGCGTCCGTTCTCTATAACGCCGAGACTTTATCCAGGCTGTCTGCCAGATGTAACCACACTGCTGCTGAACATTAGGACTAAAAATCCTTTCCTCTCTCGTTTCTTCTTCATACAGAAA

>Oreochromis_niloticus_AMPD3_PROMOTER
CATTTAGTCATTATCAACTCTGCACAATTACATTGAGATTTGTGAGCATTTATGAGAGGATATTGCTTTGTTTATGTTCACAAACTGAAAAAAACAACTGCCTCATGAGCTGCTATATGGTGTGAAATCAGTTGCATGCTAAATCTGAGTGAGCATCTAGCAAACAAGTTAACTTCCATATGTAACTAACATTGTTAGTTTTTTTTCATGGCACCATGGGAAAAAATACTATAGCTTTGAATTTGTTCTGAGTCAGTGTATCTCTGTAAAAGTGTTTGAATTGGGGAACAAAATGAAACAAACGCATGACAATGACTCATTACATATGAATGACCACACAGAATTATGTTTATTTCATGATTAATGATGCTATTGTGCTATAAAAACCGTTATAATTACTGTAAACTGGAGCTTTTTGTTCAAAGGCTGGAAAGGTTCACTGGGTACTGTACATAATTTCAGTATGGCTCAAGTTCAGTATGGATACATCCAATTCAGTTACAATTCTTTACACATCTCACACACACATACAATTCAGCAAAGAGACACTAGAATAGAACAGAATAGAATAGAATAGAATAGAATAGAATAGAATATGTCCAGCAGCAAAGTGACAGGCAGATGGAGCACGCAGCAAAAAATACAGTACAGTTAGTAAGTTATTAAAAATTAAAAAAAATATTAAAAACAGAAAAAGGAAAAACTGTGCAAATAACAGCAAAGATATAAACAACTATAATGTAACTATAATATAAACAACTTATTGCGTTTGTTGGGAGCAGCGATAGTTATAAAGTCTACCAGCTGCTGCGAGGAAGGACCTGCAATAATGAATGCCCTGTCCCCAAACACGTGCACAGGTAGATCTCCCTGTTTACAAAACACCACACAGTATCAGAGCATTTAACGTCCTGACAAGTACGGCAGACCTCCTTTGCACTCTACAGTCAGAGACTTCAGACGCCGGCCATTTTACTGTGGCTTCTGGCCTCTTGCAGAC

>Oreochromis_niloticus_DHCR7_PROMOTER
ACGGTACTCCGTGAATAAATTGTGAGTGTGCTTTTTAAAATCCACCGTGCACGGAACAAAGGACGCAGTTATCTCTGAACGGTCACGGTAGATTAAGTTTGCATTATGGGAAGTGGATCTGACATATGTACTGAACAATCATACTATCAACACAGAATCCGGAAATTAACGGTTTTGTTTACGTTATACAACGATGGGTTTCCCCCTCCCCCGTCAGATATAGCTTTCTACACGAAGCTGCTAAAACAGCGTGTTTTTACTTGTTTAGACTATACATATATATATATATATGAAAGCCATAAGTGTTTTAAGCTGAAGTTTTCCAGTTTTATTGTTATGGTAGCTTTAGTGCTGCAGAACGGTGTGCATTTGTGTTACTCATATTTGTGGGGCGGTTCACAGGGTCACATTCTGGGGATCCGCCCCCTGTTTGTGCAGATAATGCAAATTCCTGGAAAGTAAGTTTTAGTACTTGCCTTTTTTAGTTTAGGATGGGTTACAGTTAAGTTTAGAGTAAAGCAACAGTGCATGGGAAGGAGACGTGACTGTGTCTTTGTGTGAAAGAGAGAAGCGAAAATGAAACAGATACAAAGAAGAATAAATGATTTCATGCATAAGGTGCCATCAGGTTTCCTGTTAAACGAGTTGGGTCTGTCTGTTATTGCACATCTCCAAGGACTTGCACTTTATTCCTCCAATTAGCACATTATCTGTTTATAAACGTGCGGCCTGTGGAGTAAGCTGCATGATTAGATTTGCAGTGACATTGTGACTCTGGAGGGTTTGTTCAGCAAGTACACACAAAAGACTAGAGTCAATATGTGAACTAGAAGGTAACATCTGTTTGGTTAATAACAGGCTGTTACTTACTGCTGGCACATTCAGTGAAAGTTACTGAGTATCTGACCGACTTACTGCAGTGGTGCACAAAGTGCAGCACATTTGTAGATAACAGATTATAAACTGATAACAAAATTCTTCACCACAGTTGAGTGGAGCA

>Oreochromis_niloticus_ENSGAC000000020282_PROMOTER
AAATGTTTATTCAGGCCATTAAGATACTGCTGCTGTACCGTACATCCGTCCCCTGATGCCGTTTCCATTTCTTATGTAAAATTTAAAACTAAATGAAACTAAGCTAAACGGCAGATTGGCTGATCTCAGTGGTAGCCCGCATCTGCTGATTGCTCAGCACATACCCATCTAAGCGTCAATCTGGTTAATTTCATATAACACATGGTATTAAAGCTGCTTCAGCCAGCCCACGAGTTGCTGTGCATATGCATGCTGCTTTGCAACCCCACTCCACCCTGTCATGCTCTGTCTGACTTAATCAGAGAGACTATGTTGGCAAATATAAGTTACTGCATGTGGAATGGATTCTTTTAGGTAAAGTTGTGATGACTGAATTGCATTCAGGCATTCAGCTGTATATTTCACACTAGACCTGAGAGGTGTGTTGGACTCTCTAGACACAAGAGCTATTCCTCCTTTAAATCATCCTATAATATATGTACCAGTAGGGCTACCTAAGAACAACTGCTCCTTTCTTGTTATTCTCGTTGCCAGTGGATATTATTTTTGGACTCCCATCTAACTCGACAGTACGGGGTGGACTGAGTCAGTTTTTCCCTCGATACTACAGGTGCAAAGGGTAACATTTTCACTGCGGTTTAGCACAGAATGACCACATTATATGTGTGGGAGTCGTACAGGGTAGTTCAATACCAGTGACTCAACGATTAGTAGGTGCCAATATTTCTGGCTTTCTAAACTCGGACCAACGAAACTGATGGATCCCACATCATTTGCATACAAAAGAGCATGACTGCGAGCACTTTTGTGGTGCCATATCGGGGTTATTTTGAGAATATAACTGAATAATGAACATCTGACATGTGGCTTTCTCATCCACCAGGCAAATTTCTTTTTTTCTCCTGTCTTTCAGAGGTTCATGCGAACCTTCACATGTCACGTGCACTGATCTCTAGCATTAGAAGACTCAAAGCATCACCACACCATCATGTTTCTACAC

>Oreochromis_niloticus_IGFALS_PROMOTER
CTTCACTAATAGCAGATNTATAAGAATAAGAAAAGAGATCACTTATTTAACCTTTCTTTTTCCAAGTAAAAAGTTCTTTCGCTGTTACAGCAACAGAGNCACAGAAATGAAAGTGCTCCTTTTGGCTGTTTTCCACTGTGTTATGCGCAACAGATGAAGGAGGGTCCAACATTAGTCATGTCCTGAGGCCCACTACAGCAGCACAGGAGGAGTAATCTTTGGTTTTACAGCTTGTTTTTTTCTTCTTCTTTTGATAGAGCTATTTCTTCACCGAAGTTACTACATTCAGCTGGTTTTTATGTACTTCTCTTAGACTCATTTTAGAATCCTGGTGGTGTTTGGCTGTCATTGCTTTTCTAAAATGAAGCAGTTAATACCGCACACAGTCTTTTTAGTGTTGGTTTGTCACATAGCGTTTTATGTTTGAAAAGACAACAAGATAAGTTGTGTGGTTTCAAAGGTGAATCAGCTTGGACTGTGAATTGAATACCAGCCAATTAAACAAAAAAAACACAGAGAAAAAACAAAGTACTAAAGTCTGAGTCATAATCACTTTAACAAGCACAGCAACAAATTTTCATCTTCACTTGCTAAATGGGCATGTTTAATTGTTTTTACTGTGATGCTGAAAAGGTGTAGGTCATTGGATGGGATGAGAGTGACTAGATATATGTGTTTTACTGTTAATGATGCACAATAGATAGATAGATGGACAGGCAATGTAGTATAGTATATATTTCCAAATCAGTTAAACCTAATAAAAATCCCTGAAAACCCAGTTCAGTTTAAACTTGTATGATTTCTGTATCCAGATAATGATTACAAAAGTCTAAGTTAAACAGGCCTAACATAGCTGCAGCAGGATAAGCCTGTGTGTTCATTAGCTACAGTGTATGTGTTCTAATACTTTATCTCTCTAACTGGCAATAACTCTGATGAGCATCCAGCTGCTTAATTTAGATTAACATCTTGCTTTCTAGGCAATTTCTCTGCTGTTAAA

>Oreochromis_niloticus_KCNJ9_PROMOTER
TTCTGGACCTCAGTTCAACCAGACTGAAACGCATCACTATTTATCTCTTTGTTTCTGATAAAAATCTCCAGAGATTTAGAGATATTGACTTACTCCGGAGTCTGGATGAACATTTTCTCCATTCAGCCCTGCACCCTCTTCTCCTCCCCATCTGTCTCGCAGTAGTAGTAGTGAATCTTTTCTAATTTAGACCATACTGCAGAGCTTCACCCCTCAGCAATTTTGACAGTCTTGCTCATTAAGCTCTGCTCTGTTTGCTCCAATCTTTGCCGTACATCTTCATACAATAAAAAGAAAGAAAGCCTAACTAGGGAACTAGGGAAATGTGCAGTTTATATGACCCTTTGGTGTTTTAACTCCAACTTGTGATCAAGAATTGATGTCATCATTGCAAAGGACAAAAGTCCTACAAAGCAGAGCCAGACCTTTTTCGCAGAAAAGGCAGATTTTGTTTTACCTTAAAATAAGTCTCCATAGCTTGAGTAGCATGCACTATGATTGATATTCATTGATTAAAGCGTATGTGATAGCGGTTTAGTGTCATAATTTCAGTTCTGGCTGGGTGCATCCACAGTAAAAAGCCTATAAAACAAAACAAAACACAGATGAAGTCCAGTGTTATAGCTTTTCTTCTCCAAGCGTTTGATGATGTTGTCCCGTCGCACTTCATCTGCTCCGTTTTATTCACCTGTCATTTTTCATTCATGTTTTCCCTTCTTCACCAGTCTGACTTTCCTTTGAGCCACGCTGCATCTCCCTCAGTAGTTTTGTCCCTTGCTACCTCCCTGTGTTTATGCTCACGTCTCTCGAAGTGCCTTCATCCAATTCTCATTGTCTGACTGTAGTCAGAGTTGTAGCTTTAAAACCAAAACATTTCAGAAAGGGAGCCTCATGCATGTTTTTGAAAGTGTTTAATGGAACAATAAAGAGCTGTCTTCAACACTGTAAAGGATCAAAAGGCGATGACACTTTTCCTCCCATTTGTTAGCCTCACATATTT

>Oreochromis_niloticus_REEP1_PROMOTER
GGGATAAGAATTTCGAGGATAGGCAATATCCCTGTCCTTGAGATCACTTTTTAGTTTTTATGAGGTCATTTTAATAAGGTTTGACCTTCAGTTGTAAATGTCAATTGTGAGCAAGATTACAGTCAATACAATCTGAAATATTTGGACTCTTGCTCATTGTTTTAGGCCACACTAGCTACCGTGCATCTTCCTCAAATAACCCACTGTCACTTGATTTGTGCTCATTTGATTAATTGTAACATTTTCCTTTAAAAATGTTACACCATAGAATAGTAGTAACATCAGGACCCTGCATCCTGAAGTGGGCCTGTGTGTATGTAAAGAGCATGACGTGTTAATGGGTAACAGGTGAAAACACCATGTTCTCTTTACAGTTGTTTAATAAAGTTCTTTAATCTTTTCTTTCAAGAGTGTTCAGACTAAAATATTTGTTCCTGTCTGCAGCTCTGAGGCAGTGTGATAGATAATACTCTCTACTATTCGGACATAAACAAAACAAGCAATCAAGAAATTTACTTGTAGATAAATCGCTAATTAAAATGTTTTCGTTGCAGTAATGCGTGTGTGTGTAGCTTCATTTAAATGACCACAAAATTATTCATTCAAACACATATCGGCCATGTACAATTACCGTATTATTCCAAGTAGGAGGTAGTTTCTGGATCTTTGAGCTTTACGGGAATTTGGTTGCAGTATTAAAAGGTAAATTTGAAAGGGATTGCAGAATACAAACGCTCAAAAGGAGCACGGAGAGGGGGAACAGGAGATATTTGTCTCCTTTGCAACCCTGCATAAAATCGACACATCCACACACCCTTGTGGGCTGTCTGCTGTCTGTGCAATGCAACACTGCCATCTATGGATAAGAGCTGTAGGCCGCTCACTGTTTATCCCGCATCACGTTGCCGCCTGTGTGCGTCCACACGCAGCCGCCTGGACGCGCCTGTCATCTGGAGGAAACTCCTCCCTGCAGACAGCGCGTCCTGTCGCCTTCCCAGCG
