# Supplementary material for: Divergence in cis-regulatory sequences surrounding the opsin gene arrays of African cichlid fishes
Source: BMC Evol Biol. 2011 May 9;11:120. doi: 10.1186/1471-2148-11-120 (PMC3116502; doi:10.1186/1471-2148-11-120)
Supplement: Additional file 6 — Complete transcription factor binding site profiles for 20 CNEs in O. niloticus and M. zebra. [file 1471-2148-11-120-S6.XLS]

## Sheet: Sheet1
# O'Quin et al.
# Additional file 6
CNE	bp		AP-1		CRX		NFKB		RAR-A		RAR-B		RAR-G		RXR-A		RXR-B		THR-A		THR-B		Total		Density
	On	Mz	On	Mz	On	Mz	On	Mz	On	Mz	On	Mz	On	Mz	On	Mz	On	Mz	On	Mz	On	Mz	On	Mz	On	Mz
1	158	158	0	0	2	2	0	0	0	0	0	0	0	0	0	0	0	0	0	0	0	0	2	2	0.0126582	0.0126582
2	240	239	1	1	2	1	1	0	1	1	1	1	1	1	0	0	0	0	1	1	0	0	8	6	0.0333333	0.0251046
3	349	359	1	0	1	0	0	0	1	0	1	0	1	0	1	0	1	0	0	0	1	1	8	1	0.0229226	0.00278552
4	240	241	0	1	0	1	0	0	0	0	0	0	0	0	0	0	0	0	0	0	0	0	0	2	0	0.00829876
5	207	207	0	0	1	0	0	0	0	0	0	0	0	0	0	0	0	0	0	0	0	0	1	0	0.00483092	0
6	300	-	0	-	0	-	0	-	0	-	0	-	0	-	0	-	0	-	0	-	1	-	1	0	0.00333333	-
7	882	885	4	3	2	2	1	1	0	0	1	1	0	0	0	0	0	0	0	0	1	1	9	8	0.0102041	0.00903955
8	779	799	3	4	2	3	0	0	2	3	1	1	1	1	0	0	0	0	0	0	0	0	9	12	0.0115533	0.0150188
9	313	313	3	2	0	0	0	0	0	0	0	0	1	1	0	0	0	0	0	0	0	0	4	3	0.0127796	0.00958466
10	127	127	0	0	0	0	0	0	0	0	0	0	0	0	0	0	0	0	0	0	0	0	0	0	0	0
11	124	124	1	2	0	0	0	0	0	0	0	0	0	0	0	0	0	0	0	0	0	0	1	2	0.00806452	0.016129
12	246	249	1	0	1	1	1	1	0	0	0	0	0	0	0	0	0	0	0	0	1	1	4	3	0.0162602	0.0120482
13	214	214	6	5	2	3	0	0	0	0	0	0	0	0	0	0	0	0	0	0	2	1	10	9	0.046729	0.0420561
14	999	1404	1	1	0	1	1	1	1	1	1	1	1	1	1	1	1	1	1	1	1	1	9	10	0.00900901	0.00712251
15	428	428	2	2	3	2	1	0	0	0	0	0	1	1	0	0	0	0	0	0	2	1	9	6	0.021028	0.0140187
16	182	191	2	2	0	0	0	0	0	0	0	0	0	0	0	0	0	0	0	0	0	0	2	2	0.010989	0.0104712
17	311	313	3	2	1	1	0	0	0	0	0	0	0	0	0	0	0	0	0	0	1	0	5	3	0.0160772	0.00958466
18	1087	976	2	0	8	6	1	0	0	1	0	0	0	0	0	0	0	0	0	1	7	5	18	13	0.0165593	0.0133197
19	69	-	0	-	0	-	0	-	1	-	1	-	1	-	1	-	0	-	0	-	0	-	4	0	0.057971	-
20	358	358	3	3	3	2	0	0	2	2	1	1	1	1	2	2	0	0	1	1	1	1	14	13	0.0391061	0.0363128
Total	7613	7585	33	28	28	25	6	3	8	8	7	5	8	6	5	3	2	1	3	4	18	12	118	95	0.0154998	0.0125247
