# Supplementary material for: Divergence in cis-regulatory sequences surrounding the opsin gene arrays of African cichlid fishes
Source: BMC Evol Biol. 2011 May 9;11:120. doi: 10.1186/1471-2148-11-120 (PMC3116502; doi:10.1186/1471-2148-11-120)
Supplement: Additional file 7 — Complete list of miRNA target sites identified within the 3'-UTR of each opsin in O. niloticus and M. zebra. [file 1471-2148-11-120-S7.XLS]

## Sheet: Sheet 1
# O'Quin et al.
# Additional file 7
microRNA	OPSIN	SPECIES	TARGET	CONSERVATION	Expression	Reference
cic-miR-1306	RH2A-b	Both	TGAGGTGA	none	NA	NA
cic-miR-182-a	RH2A-a	Both	TTGCCAAA	Medaka	Eye_Mammal	Xu et al. (2007) J. Biol. Chem. 282: 25053-25066.
cic-miR-182-a	RH2A-b	Both	TTGCCAAA	Medaka	Eye_Mammal	Xu et al. (2007) J. Biol. Chem. 282: 25053-25066.
cic-miR-219	RH2A-a	Both	TACAATCA	none	NA	NA
cic-miR-9	SWS1	Both	ACCAAAGT	none	Eye_Mammal	Xu et al. (2007) J. Biol. Chem. 282: 25053-25066.
cic-miR-96	RH2A-a	Both	TTGCCAAA	Medaka	Eye_Mammal	Xu et al. (2007) J. Biol. Chem. 282: 25053-25066.
cic-miR-96	RH2A-b	Both	TTGCCAAA	Medaka	Eye_Mammal	Xu et al. (2007) J. Biol. Chem. 282: 25053-25066.
dre-miR-101	RH2A-b	Both	ATACTGTA	none	Eye_Fish	Kloosterman et al. (2006) Nucleic Acids Res. 34: 2558-2569.
dre-miR-101	RH2B	M_zebra	TTACTGTA	none	Eye_Fish	Kloosterman et al. (2006) Nucleic Acids Res. 34: 2558-2569.
dre-miR-133	RH2A-a	Both	GGACCAAA	none	Eye_Mammal	Arora et al. (2007) Invest. Ophthalmol. Vis. Sci. 48: 3962-3967.
dre-miR-133	RH2A-b	O_niloticus	GGACCAAA	none	Eye_Mammal	Arora et al. (2007) Invest. Ophthalmol. Vis. Sci. 48: 3962-3967.
dre-miR-135	RH2B	Both	CAGCCATA	none	Eye_Mammal	Arora et al. (2007) Invest. Ophthalmol. Vis. Sci. 48: 3962-3967.
dre-miR-137	RH2A-a	O_niloticus	TGCAATAA	none	Eye_Mammal	Arora et al. (2007) Invest. Ophthalmol. Vis. Sci. 48: 3962-3967.
dre-miR-137	SWS2B	O_niloticus	TGCAATAA	none	Eye_Mammal	Arora et al. (2007) Invest. Ophthalmol. Vis. Sci. 48: 3962-3967.
dre-miR-139	SWS1	Both	CCTGTAGA	none	Eye_Mammal	Xu et al. (2007) J. Biol. Chem. 282: 25053-25066.
dre-miR-144	RH2A-b	Both	ATACTGTA	none	Eye_Mammal	Arora et al. (2007) Invest. Ophthalmol. Vis. Sci. 48: 3962-3967.
dre-miR-144	RH2B	M_zebra	TTACTGTA	none	Eye_Mammal	Arora et al. (2007) Invest. Ophthalmol. Vis. Sci. 48: 3962-3967.
dre-miR-181	RH2A-a	Both	TGAATGTA	none	Eye_Mammal	Ryan et al. (2006) Mol. Vis. 12: 1175-1184.
dre-miR-181	RH2A-b	Both	TGAATGTG	none	Eye_Mammal	Ryan et al. (2006) Mol. Vis. 12: 1175-1184.
dre-miR-181	SWS2A	Both	AGAATGTA	Zebrafish	Eye_Fish	Ryan et al. (2006) Mol. Vis. 12: 1175-1184.
dre-miR-190	RH2B	Both	ACATATCT	none	Eye_Fish	Kloosterman et al. (2006) Nucleic Acids Res. 34: 2558-2569.
dre-miR-194	SWS2B	M_zebra	TTGTTACA	none	Eye_Mammal	Xu et al. (2007) J. Biol. Chem. 282: 25053-25066.
dre-miR-196	RH2B	M_zebra	ACTACCTA	none	Eye_Mammal	Arora et al. (2007) Invest. Ophthalmol. Vis. Sci. 48: 3962-3967.
dre-miR-214	RH2A-a	Both	CCTGCTGA	none	Eye_Amphibian	Decembrini et al. (2009) Proc. Natl. Acad. Sci. USA 106: 21179-21184.
dre-miR-214	RH2A-b	Both	ACTGCTGA	none	Eye_Amphibian	Decembrini et al. (2009) Proc. Natl. Acad. Sci. USA 106: 21179-21184.
dre-miR-214	RH2A-b	O_niloticus	TCTGCTGA	none	Eye_Amphibian	Decembrini et al. (2009) Proc. Natl. Acad. Sci. USA 106: 21179-21184.
dre-miR-217	SWS2B	Both	ATGCAGTA	Stickleback	Eye_Fish	Wienholds et al. (2005) Science 309: 310-311.
dre-miR-2184	RH2A-b	Both	ATACTGTA	none	NA	NA
dre-miR-2184	RH2B	M_zebra	TTACTGTA	none	NA	NA
dre-miR-2189	RH2A-a	Both	TACAATCA	none	NA	NA
dre-miR-2193	LWS	Both	TACACATA	none	NA	NA
dre-miR-23	RH2A-a	Both	AATGTGAC	none	Eye_Mammal	Arora et al. (2007) Invest. Ophthalmol. Vis. Sci. 48: 3962-3967.
dre-miR-23	RH2A-b	Both	AATGTGAC	none	Eye_Mammal	Arora et al. (2007) Invest. Ophthalmol. Vis. Sci. 48: 3962-3967.
dre-miR-23	RH2A-b	O_niloticus	TATGTGAA	none	Eye_Mammal	Arora et al. (2007) Invest. Ophthalmol. Vis. Sci. 48: 3962-3967.
dre-miR-23	RH2B	Both	TATGTGAA	Pufferfish	Eye_Mammal	Arora et al. (2007) Invest. Ophthalmol. Vis. Sci. 48: 3962-3967.
dre-miR-23	SWS2B	M_zebra	AATGTGAC	none	Eye_Mammal	Arora et al. (2007) Invest. Ophthalmol. Vis. Sci. 48: 3962-3967.
dre-miR-27	RH2A-a	Both	TCTGTGAA	none	Eye_Fish	Kloosterman et al. (2006) Nucleic Acids Res. 34: 2558-2569.
dre-miR-455b	LWS	Both	ACACATAA	none	Eye_Fish	Kloosterman et al. (2006) Nucleic Acids Res. 34: 2558-2569.
dre-miR-461	RH2B	Both	CTTCCTGA	none	NA	NA
dre-miR-722	LWS	O_niloticus	GCAAAAAA	Pufferfish	Eye_Amphibian	Kloosterman et al. (2006) Nucleic Acids Res. 34: 2558-2569.
dre-miR-722	RH2A-b	M_zebra	ACAAAAAA	none	Eye_Amphibian	Decembrini et al. (2009) Proc. Natl. Acad. Sci. USA 106: 21179-21184.
dre-miR-722	SWS1	O_niloticus	GCAAAAAT	none	Eye_Amphibian	Decembrini et al. (2009) Proc. Natl. Acad. Sci. USA 106: 21179-21184.
dre-miR-725	SWS1	Both	TGACTGAG	Stickleback	Fins_Fish	Kloosterman et al. (2006) Nucleic Acids Res. 34: 2558-2569.
dre-miR-727	RH2A-a	Both	ACCTCAAA	none	Fins_Fish	Kloosterman et al. (2006) Nucleic Acids Res. 34: 2558-2569.
dre-miR-727	RH2A-b	Both	TCCTCAAA	none	Fins_Fish	Kloosterman et al. (2006) Nucleic Acids Res. 34: 2558-2569.
dre-miR-728	LWS	Both	TTTAGTAA	Stickleback+Tetraodon+Pufferfish	Eye_Fish	Kloosterman et al. (2006) Nucleic Acids Res. 34: 2558-2569.
dre-miR-737	LWS	Both	TTTTGATT	none	Eye_Fish	Kloosterman et al. (2006) Nucleic Acids Res. 34: 2558-2569.
dre-miR-92	RH2A-a	O_niloticus	ATGCAATA	none	Eye_Fish	Kloosterman et al. (2006) Nucleic Acids Res. 34: 2558-2569.
dre-miR-92	RH2A-b	Both	GTGCAATC	none	Eye_Fish	Kloosterman et al. (2006) Nucleic Acids Res. 34: 2558-2569.
dre-miR-92	SWS2B	O_niloticus	ATGCAATA	none	Eye_Fish	Kloosterman et al. (2006) Nucleic Acids Res. 34: 2558-2569.
