# Supplementary material for: Divergence in cis-regulatory sequences surrounding the opsin gene arrays of African cichlid fishes
Source: BMC Evol Biol. 2011 May 9;11:120. doi: 10.1186/1471-2148-11-120 (PMC3116502; doi:10.1186/1471-2148-11-120)
Supplement: Additional file 8 — Names, opsin expression values, and polymorphisms found within the proximal promoters of 18 Lake Malawi cichlid species. [file 1471-2148-11-120-S8.XLS]

## Sheet: Sheet1
# O'Quin et al.
# Additional file 8
	EXPRESSION RESULTS									CNE_7												LWS_PROMOTER												RH2B_PROMOTER
Species	Fish_ID	Clade	LWS	RH2A1	RH2B	SWS2A	SWS2B	SWS1	Palette	11	64	183	380	412	464	570	598	638	704	771	810	-934	-878	-773	-657	-607	-588	-442	-208	-166	-97	-70	-62	-919	-907	-885	-860	-841	-706	-674*	-665	-352	-308	-226	-161	-141:-137	-124	-42*	-37
Dimidiochromis compressiceps	2251	utaka	43.3195	45.6723	0.00839188	8.53815	1.26768	1.19395	Long	C	C	T	T	A	G	C	C	C	C	C	A	G	T	A	T	A	C	T	T	A	G	G	T	T	A	A	G	G	A	T	C	C	G	C	C	del	C	A	G
Placidochromis johnstoni	2190	utaka	46.5567	40.3991	0.10982	10.728	1.0501	1.15621	Long	C	C	T	A	A	G	T	C	C	C	C	G	G	T	A	T	A	T	T	C	A	G	G	C	T	A	A	G	G	A	T	C	C	G	C	C	in	C	A	G
Protomelas fenestratus	2333	utaka	50.1958	25.4872	8.13022	6.02233	8.1126	2.0518	Long	C	C	A	A	A	G	T	C	C	C	C	A	G	T	A	T	A	C	T	T	A	G	G	C	T	A	A	G	G	A	T	C	C	G	C	C	in	C	A	G
Rhamphochromis esox	2183	utaka	56.7109	20.7098	3.59852	12.119	5.30354	1.55829	Long	C	C	A	T	A	G	C	C	C	C	C	A	G	T	A	T	A	C	W	T	M	T	K	C	T	A	A	R	G	A	T	C	C	G	C	C	in	C	A	G
Tramitichromis intermedius2	06.437	utaka	36.73	35.8	2.39	20.29	4.62	0.17	Long	C	C	A	T	A	G	T	C	C	C	C	A	R	T	A	T	A	C	T	T	A	G	G	C	T	A	A	G	G	A	T	C	C	G	C	C	in	C	A	G
Trematocranus placodon	2188	utaka	49.8147	39.9852	0.227012	8.27827	0.190868	1.50393	Long	C	C	A	T	A	G	T	C	C	C	C	A	G	T	A	T	A	C	T	T	A	G	G	C	T	A	A	G	G	A	T	C	C	C	C	C	in	C	A	G
Aristochromis chrystyi	2115	utaka	4.78045	43.971	25.1058	1.2333	17.2677	7.64173	Med	C	C	A	T	A	G	C	C	C	C	C	A	G	T	A	T	A	C	T	T	A	G	G	C	T	A	A	G	G	A	T	C	C	G	C	Y	in	C	A	G
Aulonocara baenschi2	06.830	utaka	0.42	59.18	11.66	0.23	28.15	0.49	Med	T	C	A	T	A	G	C	T	C	G	C	A	G	G	A	T	A	C	T	T	A	G	G	C	T	G	R	G	G	A	T	C	C	C	C	C	in	C	A	G
Labidochromis gigas	2358	mbuna	18.7397	34.7036	29.1052	2.53491	7.18186	7.73467	Med	C	C	A	T	M	G	C	C	Y	C	C	A	G	T	A	T	M	C	T	T	A	G	G	C	C	A	A	G	R	A	T	C	C	G	T	C	in	C	A	G
Melanochromis auratus	2177	mbuna	1.26512	41.0344	33.5585	0.107709	23.6764	0.357841	Med	C	C	A	T	A	G	C	C	C	C	C	A	G	T	A	W	A	C	T	T	A	G	G	C	T	A	A	G	G	A	T	C	C	G	T	C	in	S	A	G
Nimbochromis linni	2136	utaka	2.22473	34.5522	35.4387	0.500503	15.8532	11.4307	Med	C	C	T	T	A	G	C	C	C	C	C	A	G	T	A	T	A	C	T	T	A	G	G	C	T	A	A	G	G	A	T	C	A	G	C	T	in	C	A	G
Tyrannochromis macrostoma	2101	utaka	29.5378	46.7426	6.99353	2.36882	4.59731	9.75998	Med	C	C	A	T	A	G	T	C	C	C	C	A	G	T	A	T	A	C	T	T	A	G	G	C	T	A	A	R	G	A	T	C	C	S	C	Y	in	C	A	G
Copadichromis jacksoni	2453	utaka	27.7167	50.3358	6.72983	0.00110227	0.201053	15.0156	Short	C	Y	A	T	A	G	T	C	C	C	C	A	G	T	C	T	A	C	T	C	A	G	G	C	T	A	A	G	G	C	T	T	C	G	C	C	in	C	A	G
Cyanotilapia afra	2181	mbuna	0.155437	51.7667	36.218	0.0611338	0.186701	11.612	Short	C	C	A	T	A	G	C	C	T	C	C	A	G	T	A	T	A	C	T	T	A	G	G	C	T	A	A	G	G	M	W	Y	C	G	C	C	in	C	T	A
Hemitilapia oxyrhynchus	2171	utaka	13.2468	43.9239	26.1201	0.0315485	0.0297833	16.6479	Short	C	C	T	T	A	G	C	C	C	C	C	A	G	T	A	T	A	C	T	T	A	G	G	C	T	A	A	G	G	A	T	C	C	G	Y	C	in	C	A	G
Labeotropheus trewavasae	2250	mbuna	5.89343	42.6431	33.2498	0.0679552	0.680262	17.4654	Short	C	C	A	T	A	G	C	C	C	C	C	A	G	T	A	T	A	C	T	T	A	G	G	C	T	A	A	G	G	A	T	C	C	G	C	C	in	C	A	G
Lethrinops aurita	2338	utaka	47.065	22.2434	17.8903	0.290242	5.48093	7.03019	Short	C	C	A	T	A	G	T	C	C	C	C	A	G	T	A	T	A	C	T	C	A	G	G	C	T	A	A	G	G	A	T	C	C	G	C	C	in	C	A	G
Melanochromis B&W johannii	2179	mbuna	2.16054	49.5074	32.2056	0.0370486	0.543079	15.5463	Short	C	C	A	T	M	R	Y	C	Y	C	Y	A	G	T	A	W	A	C	T	T	A	G	G	C	T	A	A	R	G	A	T	C	C	S	C	C	in	C	A	G
Minor Allele Frequency (MAF)	-	-	-	-	-	-	-	-	-	0.056	0.028	0.222	0.111	0.056	0.028	0.417	0.056	0.111	0.056	0.028	0.056	0.028	0.028	0.056	0.056	0.028	0.056	0.056	0.167	0.028	0.056	0.028	0.056	0.056	0.056	0.028	0.083	0.028	0.083	0.028	0.083	0.056	0.167	0.139	0.111	0.056	0.028	0.056	0.056
# 1RH2A measures the expression of the opsins RH2A-alpha and RH2A-beta jointly
# 2Expression values for these individuals previously reported in Carleton et al. (2010) J. Evol. Biol. 23: 840-853.
* Interrupt predicted CRX transcription factor binding sites
[truncated: 40 more columns]
