# Supplementary material for: Divergence in cis-regulatory sequences surrounding the opsin gene arrays of African cichlid fishes
Source: BMC Evol Biol. 2011 May 9;11:120. doi: 10.1186/1471-2148-11-120 (PMC3116502; doi:10.1186/1471-2148-11-120)
Supplement: Additional file 9 — Length and Dxy scores between O. niloticus and M. zebra for each coding and non-coding region examined. [file 1471-2148-11-120-S9.XLS]

## Sheet: Sheet1
# O'Quin et al.
# Additional file 9
Region	Identity	Dxy	Length	Length
	(%)	(%)	On (bp)	Mz (bp)
CNE_1	96.8354	3.2333	158	158
CNE_2	96.2185	3.8802	240	239
CNE_3	94.7368	4.5331	349	359
CNE_4	98.3051	1.6951	240	241
CNE_5	96.1353	3.9679	207	207
CNE_6	-	-	300	-
CNE_7	97.1623	2.8928	882	885
CNE_8	88.455	4.86	779	799
CNE_9	93.9297	6.3301	313	313
CNE_10	97.6378	2.4002	127	127
CNE_11	95.9677	4.1447	124	124
CNE_12	95.5285	4.6104	246	249
CNE_13	97.6636	2.3736	214	214
CNE_14	88.9676	4.7136	999	1404
CNE_15	95.3162	4.8365	428	428
CNE_16	91.2088	9.3506	182	191
CNE_17	96.1415	3.9613	311	313
CNE_18	93.2503	7.073	1087	976
CNE_19	-	-	69	-
CNE_20	98.8827	1.1257	358	38
PXPRM_LWS	97.556	2.483	1000	1000
PXPRM_RH2Aα	94.8012	5.384	1000	1000
PXPRM_RH2Aβ	91.7708	8.5997	1000	1000
PXPRM_RH2B	61.3542	9.3959	1000	1000
PXPRM_SWS1	71.4889	26.372	1000	1000
PXPRM_SWS2A	97.1888	2.8653	1000	1000
PXPRM_SWS2B	81.9604	16.3116	1000	1000
3UTR_LWS	93.3884	6.9213	189	189
3UTR_RH2Aα	94.0367	6.2137	438	442
3UTR_RH2Aβ	93.2584	7.064	465	460
3UTR_RH2B	93.1507	7.1825	310	319
3UTR_SWS1	96.7442	3.3286	217	242
3UTR_SWS2A	98.374	1.6439	123	123
3UTR_SWS2B	95.9016	4.2146	124	137
BAC_RH2	93.9651	6.2916	185168	48023 + 29393
BAC_SWS-LWS	95.6605	4.4701	171766	107685
BAC_SWS1	86.7479	14.5821	171942	77652
CDS_SWS1	94.5382	5.6709	1007	1007
CDS_SWS2A	97.7273	2.3079	1056	1056
CDS_SWS2B	96.6856	3.3899	1056	1056
CDS_RH2B	96.6006	3.4789	1059	1059
CDS_RH2Aα	NA	4.4921	1055	1056
CDS_RH2Aβ	NA	3.78	1059	1066
CDS_LWS	96.3687	3.7221	1074	1074
INT-2_SWS1	89.2308	12.7646	60	60
INT-3_SWS1	98.6301	1.4779	137	145
INT-4_SWS1	95.8333	3.7983	108	108
INT-2_SWS2A	97.9167	2.4004	85	85
INT-3_SWS2A	96.9582	3.2224	255	255
INT-4_SWS2A	95.3096	4.9014	535	544
INT-2_SWS2B	87.8049	15.7493	113	113
INT-3_SWS2B	94.6524	5.8527	179	187
INT-4_SWS2B	92.4632	8.0801	540	542
INT-2_LWS	91.6667	9.5977	111	123
INT-3_LWS	88.172	13.3092	84	83
INT-4_LWS	90	10.932	79	79
INT-5_LWS	94.382	6.792	77	77
INT-2_RH2B	84.1952	17.739	1525	1405
INT-3_RH2B	87.3418	14.6808	239	253
INT-4_RH2B	92.9907	7.3101	201	234
INT-2_RH2Aβ	94.4033	2.8305	185	181
INT-3_RH2Aβ	93.0776	4.4392	119	116
INT-4_RH2Aβ	89.2308	8.7054	75	73
INT-2_RH2Aα	98.6301	4.055	152	152
INT-3_RH2Aα	69.8113	43.4484	94	109
INT-4_RH2Aα	95.8333	8.7054	75	73
