# Supplementary material for: Divergence in cis-regulatory sequences surrounding the opsin gene arrays of African cichlid fishes
Source: BMC Evol Biol. 2011 May 9;11:120. doi: 10.1186/1471-2148-11-120 (PMC3116502; doi:10.1186/1471-2148-11-120)
Supplement: Additional file 11 — GenBank accession numbers for all sequences generated in this study. [file 1471-2148-11-120-S11.XLS]

## Sheet: Sheet1
# O'Quin et al.
# Additional file 11
Species	LWS	RH2B	SWS2A	SWS2B	SWS1	CNE-10	LWS-UTR	SWS2B-UTR
Rhamphochromis esox	JF262688	JF262706	JF262742	JF262760	JF262724	JF262670	HQ993484	HQ993470
Trematocranus placodon	JF262689	JF262707	JF262743	JF262761	JF262725	JF262671	HQ993485	HQ993471
Placidochromis johnstoni	JF262690	JF262708	JF262744	JF262762	JF262726	JF262672	HQ993482	HQ993468
Dimidiochromis compressiceps	JF262691	JF262709	JF262745	JF262763	JF262727	JF262673	HQ993481	HQ993467
Protomelas fenestratus	JF262692	JF262710	JF262746	JF262764	JF262728	JF262674	HQ993483	HQ993469
Tramitichromis intermedius	JF262693	JF262711	JF262747	JF727648	JF262729	JF262675	JF727640	JF727645
Melanochromis auratus	JF262694	JF262712	JF262748	JF262765	JF262730	JF262676	JF727643	HQ993474
Tyrannochromis macrostoma	JF262695	JF262713	JF262749	JF262766	JF262731	JF262677	HQ993489	HQ993476
Aristochromis chrystyi	JF262696	JF262714	JF262750	JF262767	JF262732	JF262678	HQ993486	HQ993472
Nimbochromis linni	JF262697	JF262715	JF262751	JF262768	JF262733	JF262679	HQ993488	HQ993475
Labidochromis gigas	JF262698	JF262716	JF262752	JF262769	JF262734	JF262680	HQ993487	HQ993473
Aulonocara baenschi	JF262699	JF262717	JF262753	JF262770	JF262735	JF262681	JF727639	JF727644
Hemitilapia oxyrhynchus	JF262700	JF262718	JF262754	JF262771	JF262736	JF262682	JF727641	HQ993478
Melanochromis B&W johannii	JF262701	JF262719	JF262755	JF262772	JF262737	JF262683	JF727642	HQ993480
Labeotropheus trewavasae	JF262702	JF262720	JF262756	JF262773	JF262738	JF262684	HQ993492	JF727646
Lethrinops aurita	JF262703	JF262721	JF262757	JF262774	JF262739	JF262685	HQ993493	HQ993479
Copadichromis jacksoni	JF262704	JF262722	JF262758	JF262775	JF262740	JF262686	HQ993490	JF727647
Cyanotilapia afra	JF262705	JF262723	JF262759	JF262776	JF262741	JF262687	HQ993491	HQ993477
