# Supplementary material for: Divergence in cis-regulatory sequences surrounding the opsin gene arrays of African cichlid fishes
Source: BMC Evol Biol. 2011 May 9;11:120. doi: 10.1186/1471-2148-11-120 (PMC3116502; doi:10.1186/1471-2148-11-120)
Supplement: Additional file 12 — Primers used to amplify and sequence the proximal promoter regions and 3'-UTR of several opsins from 18 Lake Malawi cichlid species. [file 1471-2148-11-120-S12.XLS]

## Sheet: Sheet1
# O'Quin et al.
# Additional file 12
Opsin	Primer	Sequence
SWS1	Beg_F	AATGGGCAACAGAAGTGGAG
	Beg_R	CCATGTGGTCAGTGGATGAG
	Mid_F	TACCTCGCTTCTCACCCACT
	Mid_R	CTCGCATGGAGGCTAAGAAC
	F1	AAAGAGCTCAGGGTCACAATG
	R1	CCCATGAACCAGGTGAAGG
SWS2B	Mid_F	GCCTAGAGCGGTGTTCACT
	Mid_R	GATGAGACCGGAGCTTCTTG
	F3bb	TAGATTTTGATCGCAAACTCCAT
	R2b	CCAAACAGAGGTGGAAGTGC
SWS2A	Beg_F	ACCTGCTTCGAGTGGAAATG
	Beg_R	TCTGGGAACAAACACAAGCA
	Mid_F	GCAACAAAGACGCTCCCTTA
	Mid_R	AAGTGGTCCTGTGGAACCAG
	F3	GCGCGATACCTAATTTGAGC
	R2	GAACAGTGGAGGAGCTGAGG
RH2B	All_F	TGACTCACAATCAGAGATTTACCAG
	All_R	AGGACCCAAGGCGAAATAGC
	F1a	CAGTACTCCAAGGAGCTTAGCAG
	R1aa	CCACAATGTATCTCTCAACAGC
LWS	Beg_F	TCAGGCTTTCCCATAACCAA
	Beg_R	TGTCAAATCCAGACACTTTGC
	Mid_F	CGGATCTCCACTTCTCCACT
	Mid_R	TGAATCCAGCTCTAGCAAGTCA
	F0a	GGCTAACAGCTCAGGACCTC
	End_R	ACGAGACCGTTGGTGAAGAC
CNE_10	F	GGCAAAGATGGAGCTGGT
	R	ACACCAGGAAAAGGATGGAC
SWS2B 3'UTR	F	CGGAGGTGACGATGAAGAGT
	R	TCGGGCTTCCTATAATAACTGC
LWS 3'UTR	F	GCTCTTTGGCAAACAAGTGG
	R	TCAAGTGCTTTTGGCAGTGT
